# Supplementary material for: Prioritizing genes associated with brain disorders by leveraging enhancer-promoter interactions in diverse neural cells and tissues
Source: Genome Med. 2023 Jul 24;15:56. doi: 10.1186/s13073-023-01210-6 (PMC10364416; doi:10.1186/s13073-023-01210-6)
Supplement: Supplementary file 2 — Additional file 2: Table S1. Source and information of the CAGE datasets and samples from FANTOM5 project. Table S2. Number of enhancers, promoters and reconstructed EPI in each cell and tissue type. Table S3. Tissue match between the FANTOM5 samples and the cell or tissue types from pcHi-C datasets and GTEx project. Table S4. AUPR scores of the reconstructed EPIs. Table S5. Enhancers with tissue- and stage-specific activity patterns. Table S6. Promoters with tissue- and stage-specific activity patterns. Table S7. Source and information of the GWAS summary statistics used in this study. Table S8. Partitioned LDSC in the CREs of neural cell and tissue types for different brain disorders and behavioral-cognitive phenotypes. Table S9. Collection of known risk genes of 7 different brain disorders. Table S10. Associated genes that were shared between different categories of brain disorders and behavioral-cognitive phenotypes. Table S11. Enriched biological functions of shared associated genes between different categories of brain disorders and behavioral-cognitive phenotypes. Table S12. Spatiotemporal transcriptomic datasets of the human and macaque brains used in this analysis. [file 13073_2023_1210_MOESM2_ESM.xlsx]

## Sheet: TableS1.FANTOM5 datasets
Assay	SampleID	FileFormat	OutputType	FileName	LibraryID
CAGE	10399-106A3	bam	alignments	acute%20myeloid%20leukemia%20%28FAB%20M5%29%20cell%20line%3aTHP-1%20%28fresh%29.CNhs10722.10399-106A3	CNhs10722
CAGE	10400-106A4	bam	alignments	acute%20myeloid%20leukemia%20%28FAB%20M5%29%20cell%20line%3aTHP-1%20%28revived%29.CNhs10723.10400-106A4	CNhs10723
CAGE	10405-106A9	bam	alignments	acute%20myeloid%20leukemia%20%28FAB%20M5%29%20cell%20line%3aTHP-1%20%28thawed%29.CNhs10724.10405-106A9	CNhs10724
CAGE	10408-106B3	bam	alignments	lung%20adenocarcinoma%20cell%20line%3aPC-14.CNhs10726.10408-106B3	CNhs10726
CAGE	10409-106B4	bam	alignments	chronic%20myelogenous%20leukemia%20cell%20line%3aKU812.CNhs10727.10409-106B4	CNhs10727
CAGE	10410-106B5	bam	alignments	extraskeletal%20myxoid%20chondrosarcoma%20cell%20line%3aH-EMC-SS.CNhs10728.10410-106B5	CNhs10728
CAGE	10411-106B6	bam	alignments	renal%20cell%20carcinoma%20cell%20line%3aOS-RC-2.CNhs10729.10411-106B6	CNhs10729
CAGE	10412-106B7	bam	alignments	malignant%20trichilemmal%20cyst%20cell%20line%3aDJM-1.CNhs10730.10412-106B7	CNhs10730
CAGE	10413-106B8	bam	alignments	glioma%20cell%20line%3aGI-1.CNhs10731.10413-106B8	CNhs10731
CAGE	10414-106B9	bam	alignments	maxillary%20sinus%20tumor%20cell%20line%3aHSQ-89.CNhs10732.10414-106B9	CNhs10732
CAGE	10415-106C1	bam	alignments	gall%20bladder%20carcinoma%20cell%20line%3aTGBC2TKB.CNhs10733.10415-106C1	CNhs10733
CAGE	10416-106C2	bam	alignments	chronic%20lymphocytic%20leukemia%20%28T-CLL%29%20cell%20line%3aSKW-3.CNhs11714.10416-106C2	CNhs11714
CAGE	10417-106C3	bam	alignments	papillotubular%20adenocarcinoma%20cell%20line%3aTGBC18TKB.CNhs10734.10417-106C3	CNhs10734
CAGE	10418-106C4	bam	alignments	transitional-cell%20carcinoma%20cell%20line%3a5637.CNhs10735.10418-106C4	CNhs10735
CAGE	10419-106C5	bam	alignments	breast%20carcinoma%20cell%20line%3aMDA-MB-453.CNhs10736.10419-106C5	CNhs10736
CAGE	10420-106C6	bam	alignments	colon%20carcinoma%20cell%20line%3aCOLO-320.CNhs10737.10420-106C6	CNhs10737
CAGE	10421-106C7	bam	alignments	adult%20T-cell%20leukemia%20cell%20line%3aATN-1.CNhs10738.10421-106C7	CNhs10738
CAGE	10422-106C8	bam	alignments	Burkitt%27s%20lymphoma%20cell%20line%3aDAUDI.CNhs10739.10422-106C8	CNhs10739
CAGE	10423-106C9	bam	alignments	choriocarcinoma%20cell%20line%3aBeWo.CNhs10740.10423-106C9	CNhs10740
CAGE	10424-106D1	bam	alignments	splenic%20lymphoma%20with%20villous%20lymphocytes%20cell%20line%3aSLVL.CNhs10741.10424-106D1	CNhs10741
CAGE	10425-106D2	bam	alignments	astrocytoma%20cell%20line%3aTM-31.CNhs10742.10425-106D2	CNhs10742
CAGE	10426-106D3	bam	alignments	epidermoid%20carcinoma%20cell%20line%3aA431.CNhs10743.10426-106D3	CNhs10743
CAGE	10427-106D4	bam	alignments	b%20cell%20line%3aRPMI1788.CNhs10744.10427-106D4	CNhs10744
CAGE	10428-106D5	bam	alignments	anaplastic%20carcinoma%20cell%20line%3a8305C.CNhs10745.10428-106D5	CNhs10745
CAGE	10429-106D6	bam	alignments	acute%20lymphoblastic%20leukemia%20%28T-ALL%29%20cell%20line%3aHPB-ALL.CNhs10746.10429-106D6	CNhs10746
CAGE	10430-106D7	bam	alignments	non%20T%20non%20B%20acute%20lymphoblastic%20leukemia%20%28ALL%29%20cell%20line%3aP30%2fOHK.CNhs10747.10430-106D7	CNhs10747
CAGE	10431-106D8	bam	alignments	epidermoid%20carcinoma%20cell%20line%3aCa%20Ski.CNhs10748.10431-106D8	CNhs10748
CAGE	10432-106D9	bam	alignments	bile%20duct%20carcinoma%20cell%20line%3aHuCCT1.CNhs10750.10432-106D9	CNhs10750
CAGE	10433-106E1	bam	alignments	giant%20cell%20carcinoma%20cell%20line%3aLu99B.CNhs10751.10433-106E1	CNhs10751
CAGE	10434-106E2	bam	alignments	oral%20squamous%20cell%20carcinoma%20cell%20line%3aCa9-22.CNhs10752.10434-106E2	CNhs10752
CAGE	10435-106E3	bam	alignments	Hodgkin%27s%20lymphoma%20cell%20line%3aHD-Mar2.CNhs11715.10435-106E3	CNhs11715
CAGE	10436-106E4	bam	alignments	signet%20ring%20carcinoma%20cell%20line%3aKato%20III.CNhs10753.10436-106E4	CNhs10753
CAGE	10437-106E5	bam	alignments	papillary%20adenocarcinoma%20cell%20line%3a8505C.CNhs11716.10437-106E5	CNhs11716
CAGE	10438-106E6	bam	alignments	ductal%20cell%20carcinoma%20cell%20line%3aKLM-1.CNhs11100.10438-106E6	CNhs11100
CAGE	10439-106E7	bam	alignments	prostate%20cancer%20cell%20line%3aPC-3.CNhs11243.10439-106E7	CNhs11243
CAGE	10441-106E9	bam	alignments	synovial%20sarcoma%20cell%20line%3aHS-SY-II.CNhs11244.10441-106E9	CNhs11244
CAGE	10442-106F1	bam	alignments	schwannoma%20cell%20line%3aHS-PSS%2c%20tech_rep1.CNhs11183.10442-106F1	CNhs11183
CAGE	10443-106F2	bam	alignments	epithelioid%20sarcoma%20cell%20line%3aHS-ES-1.CNhs11247.10443-106F2	CNhs11247
CAGE	10444-106F3	bam	alignments	glioblastoma%20cell%20line%3aA172%2c%20tech_rep1.CNhs11185.10444-106F3	CNhs11185
CAGE	10448-106F7	bam	alignments	endometrial%20stromal%20sarcoma%20cell%20line%3aOMC-9.CNhs11249.10448-106F7	CNhs11249
CAGE	10449-106F8	bam	alignments	cord%20blood%20derived%20cell%20line%3aCOBL-a%20untreated.CNhs11045.10449-106F8	CNhs11045
CAGE	10450-106F9	bam	alignments	embryonic%20kidney%20cell%20line%3a%20HEK293%2fSLAM%20untreated.CNhs11046.10450-106F9	CNhs11046
CAGE	10451-106G1	bam	alignments	embryonic%20kidney%20cell%20line%3a%20HEK293%2fSLAM%20infection%2c%2024hr.CNhs11047.10451-106G1	CNhs11047
CAGE	10452-106G2	bam	alignments	cord%20blood%20derived%20cell%20line%3aCOBL-a%2024h%20infection%28-C%29.CNhs11049.10452-106G2	CNhs11049
CAGE	10453-106G3	bam	alignments	cord%20blood%20derived%20cell%20line%3aCOBL-a%2024h%20infection.CNhs11050.10453-106G3	CNhs11050
CAGE	10454-106G4	bam	alignments	chronic%20myelogenous%20leukemia%20cell%20line%3aK562.CNhs11250.10454-106G4	CNhs11250
CAGE	10455-106G5	bam	alignments	acute%20lymphoblastic%20leukemia%20%28B-ALL%29%20cell%20line%3aBALL-1.CNhs11251.10455-106G5	CNhs11251
CAGE	10457-106G7	bam	alignments	squamous%20cell%20lung%20carcinoma%20cell%20line%3aLC-1F.CNhs14238.10457-106G7	CNhs14238
CAGE	10463-106H4	bam	alignments	squamous%20cell%20carcinoma%20cell%20line%3aEC-GI-10.CNhs11252.10463-106H4	CNhs11252
CAGE	10464-106H5	bam	alignments	acute%20lymphoblastic%20leukemia%20%28T-ALL%29%20cell%20line%3aJurkat.CNhs11253.10464-106H5	CNhs11253
CAGE	10465-106H6	bam	alignments	melanoma%20cell%20line%3aG-361.CNhs11254.10465-106H6	CNhs11254
CAGE	10469-106I1	bam	alignments	rectal%20cancer%20cell%20line%3aTT1TKB.CNhs11255.10469-106I1	CNhs11255
CAGE	10470-106I2	bam	alignments	gall%20bladder%20carcinoma%20cell%20line%3aTGBC14TKB.CNhs11256.10470-106I2	CNhs11256
CAGE	10471-106I3	bam	alignments	renal%20cell%20carcinoma%20cell%20line%3aTUHR10TKB.CNhs11257.10471-106I3	CNhs11257
CAGE	10474-106I6	bam	alignments	myeloma%20cell%20line%3aPCM6.CNhs11258.10474-106I6	CNhs11258
CAGE	10475-106I7	bam	alignments	retinoblastoma%20cell%20line%3aY79.CNhs11267.10475-106I7	CNhs11267
CAGE	10476-106I8	bam	alignments	Burkitt%27s%20lymphoma%20cell%20line%3aRAJI.CNhs11268.10476-106I8	CNhs11268
CAGE	10477-106I9	bam	alignments	rhabdomyosarcoma%20cell%20line%3aRMS-YM.CNhs11269.10477-106I9	CNhs11269
CAGE	10482-107A5	bam	alignments	breast%20carcinoma%20cell%20line%3aMCF7.CNhs11943.10482-107A5	CNhs11943
CAGE	10483-107A6	bam	alignments	signet%20ring%20carcinoma%20cell%20line%3aNUGC-4.CNhs11270.10483-107A6	CNhs11270
CAGE	10484-107A7	bam	alignments	hepatoma%20cell%20line%3aLi-7.CNhs11271.10484-107A7	CNhs11271
CAGE	10485-107A8	bam	alignments	glioblastoma%20cell%20line%3aT98G.CNhs11272.10485-107A8	CNhs11272
CAGE	10486-107A9	bam	alignments	squamous%20cell%20lung%20carcinoma%20cell%20line%3aEBC-1.CNhs11273.10486-107A9	CNhs11273
CAGE	10487-107B1	bam	alignments	giant%20cell%20carcinoma%20cell%20line%3aLU65.CNhs11274.10487-107B1	CNhs11274
CAGE	10488-107B2	bam	alignments	ductal%20cell%20carcinoma%20cell%20line%3aMIA%20Paca2.CNhs11259.10488-107B2	CNhs11259
CAGE	10490-107B4	bam	alignments	prostate%20cancer%20cell%20line%3aDU145.CNhs11260.10490-107B4	CNhs11260
CAGE	10492-107B6	bam	alignments	transitional-cell%20carcinoma%20cell%20line%3aJMSU1.CNhs11261.10492-107B6	CNhs11261
CAGE	10493-107B7	bam	alignments	mesothelioma%20cell%20line%3aACC-MESO-1.CNhs11263.10493-107B7	CNhs11263
CAGE	10494-107B8	bam	alignments	mesothelioma%20cell%20line%3aACC-MESO-4.CNhs11264.10494-107B8	CNhs11264
CAGE	10495-107B9	bam	alignments	epithelioid%20sarcoma%20cell%20line%3aHS-ES-2R.CNhs14239.10495-107B9	CNhs14239
CAGE	10496-107C1	bam	alignments	bile%20duct%20carcinoma%20cell%20line%3aTFK-1.CNhs11265.10496-107C1	CNhs11265
CAGE	10497-107C2	bam	alignments	endometrial%20carcinoma%20cell%20line%3aOMC-2.CNhs11266.10497-107C2	CNhs11266
CAGE	10499-107C4	bam	alignments	lung%20adenocarcinoma%20cell%20line%3aA549.CNhs11275.10499-107C4	CNhs11275
CAGE	10501-107C6	bam	alignments	squamous%20cell%20lung%20carcinoma%20cell%20line%3aRERF-LC-AI.CNhs14240.10501-107C6	CNhs14240
CAGE	10508-107D4	bam	alignments	neuroblastoma%20cell%20line%3aCHP-134.CNhs11276.10508-107D4	CNhs11276
CAGE	10509-107D5	bam	alignments	large%20cell%20lung%20carcinoma%20cell%20line%3aIA-LM.CNhs11277.10509-107D5	CNhs11277
CAGE	10510-107D6	bam	alignments	osteosarcoma%20cell%20line%3a143B%2fTK%5e%28-%29neo%5e%28R%29.CNhs11279.10510-107D6	CNhs11279
CAGE	10513-107D9	bam	alignments	colon%20carcinoma%20cell%20line%3aCACO-2.CNhs11280.10513-107D9	CNhs11280
CAGE	10514-107E1	bam	alignments	melanoma%20cell%20line%3aCOLO%20679.CNhs11281.10514-107E1	CNhs11281
CAGE	10534-107G3	bam	alignments	acute%20lymphoblastic%20leukemia%20%28B-ALL%29%20cell%20line%3aNALM-6.CNhs11282.10534-107G3	CNhs11282
CAGE	10536-107G5	bam	alignments	cholangiocellular%20carcinoma%20cell%20line%3aHuH-28.CNhs11283.10536-107G5	CNhs11283
CAGE	10539-107G8	bam	alignments	neuroblastoma%20cell%20line%3aNB-1.CNhs11284.10539-107G8	CNhs11284
CAGE	10541-107H1	bam	alignments	small%20cell%20lung%20carcinoma%20cell%20line%3aLK-2.CNhs11285.10541-107H1	CNhs11285
CAGE	10544-107H4	bam	alignments	oral%20squamous%20cell%20carcinoma%20cell%20line%3aSAS.CNhs11810.10544-107H4	CNhs11810
CAGE	10545-107H5	bam	alignments	oral%20squamous%20cell%20carcinoma%20cell%20line%3aHSC-3.CNhs11717.10545-107H5	CNhs11717
CAGE	10549-107H9	bam	alignments	gastric%20cancer%20cell%20line%3aAZ521.CNhs11286.10549-107H9	CNhs11286
CAGE	10550-107I1	bam	alignments	oral%20squamous%20cell%20carcinoma%20cell%20line%3aHO-1-u-1.CNhs11287.10550-107I1	CNhs11287
CAGE	10552-107I3	bam	alignments	cervical%20cancer%20cell%20line%3aD98-AH2.CNhs11288.10552-107I3	CNhs11288
CAGE	10553-107I4	bam	alignments	cervical%20cancer%20cell%20line%3aME-180.CNhs11289.10553-107I4	CNhs11289
CAGE	10555-107I6	bam	alignments	neuroblastoma%20cell%20line%3aNH-12.CNhs11811.10555-107I6	CNhs11811
CAGE	10558-107I9	bam	alignments	osteosarcoma%20cell%20line%3aHS-Os-1.CNhs11290.10558-107I9	CNhs11290
CAGE	10560-108A2	bam	alignments	gastric%20cancer%20cell%20line%3aGSS.CNhs14241.10560-108A2	CNhs14241
CAGE	10562-108A4	bam	alignments	small%20cell%20lung%20carcinoma%20cell%20line%3aWA-hT.CNhs11812.10562-108A4	CNhs11812
CAGE	10563-108A5	bam	alignments	xeroderma%20pigentosum%20b%20cell%20line%3aXPL%2017.CNhs11813.10563-108A5	CNhs11813
CAGE	10568-108B1	bam	alignments	mesenchymal%20stem%20cell%20line%3aHu5%2fE18.CNhs11718.10568-108B1	CNhs11718
CAGE	10569-108B2	bam	alignments	leiomyoma%20cell%20line%3a10964C.CNhs11722.10569-108B2	CNhs11722
CAGE	10570-108B3	bam	alignments	leiomyoma%20cell%20line%3a15242A.CNhs11723.10570-108B3	CNhs11723
CAGE	10571-108B4	bam	alignments	leiomyoma%20cell%20line%3a15425.CNhs11724.10571-108B4	CNhs11724
CAGE	10589-108D4	bam	alignments	argyrophil%20small%20cell%20carcinoma%20cell%20line%3aTC-YIK.CNhs11725.10589-108D4	CNhs11725
CAGE	10590-108D5	bam	alignments	testicular%20germ%20cell%20embryonal%20carcinoma%20cell%20line%3aNEC8.CNhs11726.10590-108D5	CNhs11726
CAGE	10591-108D6	bam	alignments	testicular%20germ%20cell%20embryonal%20carcinoma%20cell%20line%3aNEC14.CNhs12351.10591-108D6	CNhs12351
CAGE	10593-108D8	bam	alignments	testicular%20germ%20cell%20embryonal%20carcinoma%20cell%20line%3aNEC15.CNhs12362.10593-108D8	CNhs12362
CAGE	10597-108E3	bam	alignments	Wilms%27%20tumor%20cell%20line%3aHFWT.CNhs11728.10597-108E3	CNhs11728
CAGE	10600-108E6	bam	alignments	myxofibrosarcoma%20cell%20line%3aMFH-ino.CNhs11729.10600-108E6	CNhs11729
CAGE	10603-108E9	bam	alignments	embryonic%20pancreas%20cell%20line%3a2C6.CNhs11814.10603-108E9	CNhs11814
CAGE	10604-108F1	bam	alignments	embryonic%20pancreas%20cell%20line%3a1B2C6.CNhs11731.10604-108F1	CNhs11731
CAGE	10605-108F2	bam	alignments	embryonic%20pancreas%20cell%20line%3a1C3D3.CNhs11732.10605-108F2	CNhs11732
CAGE	10606-108F3	bam	alignments	embryonic%20pancreas%20cell%20line%3a1C3IKEI.CNhs11733.10606-108F3	CNhs11733
CAGE	10607-108F4	bam	alignments	neuroblastoma%20cell%20line%3aNBsusSR.CNhs11818.10607-108F4	CNhs11818
CAGE	10609-108F6	bam	alignments	small-cell%20gastrointestinal%20carcinoma%20cell%20line%3aECC4.CNhs11734.10609-108F6	CNhs11734
CAGE	10610-108F7	bam	alignments	small%20cell%20gastrointestinal%20carcinoma%20cell%20line%3aECC10.CNhs11736.10610-108F7	CNhs11736
CAGE	10612-108F9	bam	alignments	gastric%20adenocarcinoma%20cell%20line%3aMKN45.CNhs11819.10612-108F9	CNhs11819
CAGE	10614-108G2	bam	alignments	gastric%20adenocarcinoma%20cell%20line%3aMKN1.CNhs11737.10614-108G2	CNhs11737
CAGE	10615-108G3	bam	alignments	gastrointestinal%20carcinoma%20cell%20line%3aECC12.CNhs11738.10615-108G3	CNhs11738
CAGE	10616-108G4	bam	alignments	squamous%20cell%20carcinoma%20cell%20line%3aT3M-5.CNhs11739.10616-108G4	CNhs11739
CAGE	10618-108G6	bam	alignments	choriocarcinoma%20cell%20line%3aT3M-3.CNhs11820.10618-108G6	CNhs11820
CAGE	10624-108H3	bam	alignments	granulosa%20cell%20tumor%20cell%20line%3aKGN.CNhs11740.10624-108H3	CNhs11740
CAGE	10631-108I1	bam	alignments	diffuse%20large%20B-cell%20lymphoma%20cell%20line%3aCTB-1.CNhs11741.10631-108I1	CNhs11741
CAGE	10633-108I3	bam	alignments	hepatoblastoma%20cell%20line%3aHuH-6.CNhs11742.10633-108I3	CNhs11742
CAGE	10636-108I6	bam	alignments	clear%20cell%20carcinoma%20cell%20line%3aTEN.CNhs11930.10636-108I6	CNhs11930
CAGE	10637-108I7	bam	alignments	neuroectodermal%20tumor%20cell%20line%3aFU-RPNT-1.CNhs11744.10637-108I7	CNhs11744
CAGE	10638-108I8	bam	alignments	clear%20cell%20carcinoma%20cell%20line%3aJHOC-5.CNhs11745.10638-108I8	CNhs11745
CAGE	10639-108I9	bam	alignments	serous%20adenocarcinoma%20cell%20line%3aJHOS-2.CNhs11746.10639-108I9	CNhs11746
CAGE	10642-109A3	bam	alignments	carcinosarcoma%20cell%20line%3aJHUCS-1.CNhs11747.10642-109A3	CNhs11747
CAGE	10643-109A4	bam	alignments	endometrioid%20adenocarcinoma%20cell%20line%3aJHUEM-1.CNhs11748.10643-109A4	CNhs11748
CAGE	10646-109A7	bam	alignments	squamous%20cell%20carcinoma%20cell%20line%3aJHUS-nk1.CNhs11749.10646-109A7	CNhs11749
CAGE	10647-109A8	bam	alignments	lens%20epithelial%20cell%20line%3aSRA%2001%2f04.CNhs11750.10647-109A8	CNhs11750
CAGE	10648-109A9	bam	alignments	mucinous%20adenocarcinoma%20cell%20line%3aJHOM-1.CNhs11752.10648-109A9	CNhs11752
CAGE	10663-109C6	bam	alignments	neuroectodermal%20tumor%20cell%20line%3aFU-RPNT-2.CNhs11753.10663-109C6	CNhs11753
CAGE	10684-109E9	bam	alignments	myxofibrosarcoma%20cell%20line%3aNMFH-1.CNhs11821.10684-109E9	CNhs11821
CAGE	10686-109F2	bam	alignments	bone%20marrow%20stromal%20cell%20line%3aStromaNKtert.CNhs11931.10686-109F2	CNhs11931
CAGE	10687-109F3	bam	alignments	Krukenberg%20tumor%20cell%20line%3aHSKTC.CNhs11822.10687-109F3	CNhs11822
CAGE	10688-109F4	bam	alignments	glassy%20cell%20carcinoma%20cell%20line%3aHOKUG.CNhs11824.10688-109F4	CNhs11824
CAGE	10689-109F5	bam	alignments	mixed%20mullerian%20tumor%20cell%20line%3aHTMMT.CNhs11944.10689-109F5	CNhs11944
CAGE	10691-109F7	bam	alignments	meningioma%20cell%20line%3aHKBMM.CNhs11945.10691-109F7	CNhs11945
CAGE	10692-109F8	bam	alignments	large%20cell%20non-keratinizing%20squamous%20carcinoma%20cell%20line%3aSKG-II-SF.CNhs11825.10692-109F8	CNhs11825
CAGE	10693-109F9	bam	alignments	serous%20cystadenocarcinoma%20cell%20line%3aHTOA.CNhs11827.10693-109F9	CNhs11827
CAGE	10694-109G1	bam	alignments	tridermal%20teratoma%20cell%20line%3aHGRT.CNhs11828.10694-109G1	CNhs11828
CAGE	10695-109G2	bam	alignments	sacrococcigeal%20teratoma%20cell%20line%3aHTST.CNhs11829.10695-109G2	CNhs11829
CAGE	10697-109G4	bam	alignments	peripheral%20neuroectodermal%20tumor%20cell%20line%3aKU-SN.CNhs11830.10697-109G4	CNhs11830
CAGE	10698-109G5	bam	alignments	pancreatic%20carcinoma%20cell%20line%3aNOR-P1.CNhs11832.10698-109G5	CNhs11832
CAGE	10699-109G6	bam	alignments	acute%20myeloid%20leukemia%20%28FAB%20M7%29%20cell%20line%3aM-MOK.CNhs13049.10699-109G6	CNhs13049
CAGE	10700-109G7	bam	alignments	chondrosarcoma%20cell%20line%3aSW%201353.CNhs11833.10700-109G7	CNhs11833
CAGE	10702-109G9	bam	alignments	basal%20cell%20carcinoma%20cell%20line%3aTE%20354%2eT.CNhs11932.10702-109G9	CNhs11932
CAGE	10703-109H1	bam	alignments	carcinoid%20cell%20line%3aNCI-H1770.CNhs11834.10703-109H1	CNhs11834
CAGE	10704-109H2	bam	alignments	osteoclastoma%20cell%20line%3aHs%20706%2eT.CNhs11835.10704-109H2	CNhs11835
CAGE	10705-109H3	bam	alignments	Ewing%27s%20sarcoma%20cell%20line%3aHs%20863%2eT.CNhs11836.10705-109H3	CNhs11836
CAGE	10706-109H4	bam	alignments	pleomorphic%20hepatocellular%20carcinoma%20cell%20line%3aSNU-387.CNhs11933.10706-109H4	CNhs11933
CAGE	10707-109H5	bam	alignments	transitional%20cell%20carcinoma%20cell%20line%3aHs%20769%2eT.CNhs11837.10707-109H5	CNhs11837
CAGE	10708-109H6	bam	alignments	alveolar%20cell%20carcinoma%20cell%20line%3aSW%201573.CNhs11838.10708-109H6	CNhs11838
CAGE	10709-109H7	bam	alignments	bronchioalveolar%20carcinoma%20cell%20line%3aNCI-H358.CNhs11840.10709-109H7	CNhs11840
CAGE	10710-109H8	bam	alignments	bronchogenic%20carcinoma%20cell%20line%3aChaGo-K-1.CNhs11841.10710-109H8	CNhs11841
CAGE	10711-109H9	bam	alignments	fibrous%20histiocytoma%20cell%20line%3aGCT%20TIB-223.CNhs11842.10711-109H9	CNhs11842
CAGE	10712-109I1	bam	alignments	hairy%20cell%20leukemia%20cell%20line%3aMo.CNhs11843.10712-109I1	CNhs11843
CAGE	10715-109I4	bam	alignments	bronchioalveolar%20carcinoma%20cell%20line%3aNCI-H650.CNhs14138.10715-109I4	CNhs14138
CAGE	10717-109I6	bam	alignments	acantholytic%20squamous%20carcinoma%20cell%20line%3aHCC1806.CNhs11844.10717-109I6	CNhs11844
CAGE	10718-109I7	bam	alignments	biphenotypic%20B%20myelomonocytic%20leukemia%20cell%20line%3aMV-4-11.CNhs11845.10718-109I7	CNhs11845
CAGE	10719-109I8	bam	alignments	carcinoid%20cell%20line%3aSK-PN-DW.CNhs11846.10719-109I8	CNhs11846
CAGE	10721-110A1	bam	alignments	leiomyoblastoma%20cell%20line%3aG-402.CNhs11848.10721-110A1	CNhs11848
CAGE	10723-110A3	bam	alignments	pharyngeal%20carcinoma%20cell%20line%3aDetroit%20562.CNhs11849.10723-110A3	CNhs11849
CAGE	10726-110A6	bam	alignments	liposarcoma%20cell%20line%3aSW%20872.CNhs11851.10726-110A6	CNhs11851
CAGE	10727-110A7	bam	alignments	lymphangiectasia%20cell%20line%3aDS-1.CNhs11852.10727-110A7	CNhs11852
CAGE	10728-110A8	bam	alignments	neuroepithelioma%20cell%20line%3aSK-N-MC.CNhs11853.10728-110A8	CNhs11853
CAGE	10729-110A9	bam	alignments	neurofibroma%20cell%20line%3aHs%2053%2eT.CNhs11854.10729-110A9	CNhs11854
CAGE	10732-110B3	bam	alignments	pagetoid%20sarcoma%20cell%20line%3aHs%20925%2eT.CNhs11856.10732-110B3	CNhs11856
CAGE	10735-110B6	bam	alignments	carcinoid%20cell%20line%3aNCI-H727.CNhs14244.10735-110B6	CNhs14244
CAGE	10737-110B8	bam	alignments	spindle%20cell%20sarcoma%20cell%20line%3aHs%20132%2eT.CNhs11857.10737-110B8	CNhs11857
CAGE	10742-110C4	bam	alignments	lung%20adenocarcinoma%2c%20papillary%20cell%20line%3aNCI-H441.CNhs14245.10742-110C4	CNhs14245
CAGE	10744-110C6	bam	alignments	mycosis%20fungoides%2c%20T%20cell%20lymphoma%20cell%20line%3aHuT%20102%20TIB-162.CNhs11858.10744-110C6	CNhs11858
CAGE	10752-110D5	bam	alignments	leukemia%2c%20chronic%20megakaryoblastic%20cell%20line%3aMEG-01.CNhs11859.10752-110D5	CNhs11859
CAGE	10758-110E2	bam	alignments	fibrosarcoma%20cell%20line%3aHT-1080.CNhs11860.10758-110E2	CNhs11860
CAGE	10759-110E3	bam	alignments	medulloblastoma%20cell%20line%3aONS-76.CNhs11861.10759-110E3	CNhs11861
CAGE	10760-110E4	bam	alignments	bronchial%20squamous%20cell%20carcinoma%20cell%20line%3aKNS-62.CNhs11862.10760-110E4	CNhs11862
CAGE	10764-110E8	bam	alignments	acute%20myeloid%20leukemia%20%28FAB%20M5%29%20cell%20line%3aNOMO-1.CNhs13050.10764-110E8	CNhs13050
CAGE	10765-110E9	bam	alignments	acute%20myeloid%20leukemia%20%28FAB%20M2%29%20cell%20line%3aNKM-1.CNhs11864.10765-110E9	CNhs11864
CAGE	10766-110F1	bam	alignments	chronic%20myelogenous%20leukemia%20%28CML%29%20cell%20line%3aMEG-A2.CNhs11865.10766-110F1	CNhs11865
CAGE	10770-110F5	bam	alignments	acute%20myeloid%20leukemia%20%28FAB%20M5%29%20cell%20line%3aP31%2fFUJ.CNhs13051.10770-110F5	CNhs13051
CAGE	10772-110F7	bam	alignments	myelodysplastic%20syndrome%20cell%20line%3aSKM-1.CNhs11934.10772-110F7	CNhs11934
CAGE	10774-110F9	bam	alignments	neuroectodermal%20tumor%20cell%20line%3aTASK1.CNhs11866.10774-110F9	CNhs11866
CAGE	10775-110G1	bam	alignments	lymphoma%2c%20malignant%2c%20hairy%20B-cell%20cell%20line%3aMLMA.CNhs11935.10775-110G1	CNhs11935
CAGE	10776-110G2	bam	alignments	thyroid%20carcinoma%20cell%20line%3aKHM-5M.CNhs14140.10776-110G2	CNhs14140
CAGE	10777-110G3	bam	alignments	NK%20T%20cell%20leukemia%20cell%20line%3aKHYG-1.CNhs11867.10777-110G3	CNhs11867
CAGE	10778-110G4	bam	alignments	hepatic%20mesenchymal%20tumor%20cell%20line%3aLI90.CNhs11868.10778-110G4	CNhs11868
CAGE	10781-110G7	bam	alignments	somatostatinoma%20cell%20line%3aQGP-1.CNhs11869.10781-110G7	CNhs11869
CAGE	10782-110G8	bam	alignments	liposarcoma%20cell%20line%3aKMLS-1.CNhs11870.10782-110G8	CNhs11870
CAGE	10783-110G9	bam	alignments	thyroid%20carcinoma%20cell%20line%3aTCO-1.CNhs11872.10783-110G9	CNhs11872
CAGE	10784-110H1	bam	alignments	mucinous%20cystadenocarcinoma%20cell%20line%3aMCAS.CNhs11873.10784-110H1	CNhs11873
CAGE	10785-110H2	bam	alignments	choriocarcinoma%20cell%20line%3aSCH.CNhs11875.10785-110H2	CNhs11875
CAGE	10786-110H3	bam	alignments	testicular%20germ%20cell%20embryonal%20carcinoma%20cell%20line%3aITO-II.CNhs11876.10786-110H3	CNhs11876
CAGE	10787-110H4	bam	alignments	rhabdomyosarcoma%20cell%20line%3aKYM-1.CNhs11877.10787-110H4	CNhs11877
CAGE	10788-110H5	bam	alignments	acute%20myeloid%20leukemia%20%28FAB%20M2%29%20cell%20line%3aKasumi-1.CNhs13502.10788-110H5	CNhs13502
CAGE	10790-110H7	bam	alignments	teratocarcinoma%20cell%20line%3aNCC-IT-A3.CNhs11878.10790-110H7	CNhs11878
CAGE	10791-110H8	bam	alignments	keratoacanthoma%20cell%20line%3aHKA-1.CNhs11880.10791-110H8	CNhs11880
CAGE	10792-110H9	bam	alignments	acute%20myeloid%20leukemia%20%28FAB%20M2%29%20cell%20line%3aKasumi-6.CNhs13052.10792-110H9	CNhs13052
CAGE	10795-110I3	bam	alignments	anaplastic%20large%20cell%20lymphoma%20cell%20line%3aKi-JK.CNhs11881.10795-110I3	CNhs11881
CAGE	10796-110I4	bam	alignments	adenocarcinoma%20cell%20line%3aIM95m.CNhs11882.10796-110I4	CNhs11882
CAGE	10797-110I5	bam	alignments	tubular%20adenocarcinoma%20cell%20line%3aSUIT-2.CNhs11883.10797-110I5	CNhs11883
CAGE	10798-110I6	bam	alignments	teratocarcinoma%20cell%20line%3aNCR-G1.CNhs11884.10798-110I6	CNhs11884
CAGE	10800-110I8	bam	alignments	small%20cell%20cervical%20cancer%20cell%20line%3aHCSC-1.CNhs11885.10800-110I8	CNhs11885
CAGE	10801-110I9	bam	alignments	chronic%20myeloblastic%20leukemia%20%28CML%29%20cell%20line%3aKCL-22.CNhs11886.10801-110I9	CNhs11886
CAGE	10802-111A1	bam	alignments	acute%20myeloid%20leukemia%20%28FAB%20M7%29%20cell%20line%3aMKPL-1.CNhs11888.10802-111A1	CNhs11888
CAGE	10803-111A2	bam	alignments	thymic%20carcinoma%20cell%20line%3aTy-82.CNhs14139.10803-111A2	CNhs14139
CAGE	10805-111A4	bam	alignments	anaplastic%20squamous%20cell%20carcinoma%20cell%20line%3aRPMI%202650.CNhs11889.10805-111A4	CNhs11889
CAGE	10807-111A6	bam	alignments	teratocarcinoma%20cell%20line%3aPA-1.CNhs11890.10807-111A6	CNhs11890
CAGE	10808-111A7	bam	alignments	hereditary%20spherocytic%20anemia%20cell%20line%3aWIL2-NS.CNhs11891.10808-111A7	CNhs11891
CAGE	10809-111A8	bam	alignments	Wilms%27%20tumor%20cell%20line%3aG-401.CNhs11892.10809-111A8	CNhs11892
CAGE	10810-111A9	bam	alignments	adrenal%20cortex%20adenocarcinoma%20cell%20line%3aSW-13.CNhs11893.10810-111A9	CNhs11893
CAGE	10812-111B2	bam	alignments	normal%20intestinal%20epithelial%20cell%20line%3aFHs%2074%20Int.CNhs11950.10812-111B2	CNhs11950
CAGE	10813-111B3	bam	alignments	normal%20embryonic%20palatal%20mesenchymal%20cell%20line%3aHEPM.CNhs11894.10813-111B3	CNhs11894
CAGE	10815-111B5	bam	alignments	epitheloid%20carcinoma%20cell%20line%3a%20HelaS3%20ENCODE%2c%20biol_rep1.CNhs12325.10815-111B5	CNhs12325
CAGE	10816-111B6	bam	alignments	epitheloid%20carcinoma%20cell%20line%3a%20HelaS3%20ENCODE%2c%20biol_rep2.CNhs12326.10816-111B6	CNhs12326
CAGE	10817-111B7	bam	alignments	epitheloid%20carcinoma%20cell%20line%3a%20HelaS3%20ENCODE%2c%20biol_rep3.CNhs12327.10817-111B7	CNhs12327
CAGE	10818-111B8	bam	alignments	hepatocellular%20carcinoma%20cell%20line%3a%20HepG2%20ENCODE%2c%20biol_rep1.CNhs12328.10818-111B8	CNhs12328
CAGE	10819-111B9	bam	alignments	hepatocellular%20carcinoma%20cell%20line%3a%20HepG2%20ENCODE%2c%20biol_rep2.CNhs12329.10819-111B9	CNhs12329
CAGE	10820-111C1	bam	alignments	hepatocellular%20carcinoma%20cell%20line%3a%20HepG2%20ENCODE%2c%20biol_rep3.CNhs12330.10820-111C1	CNhs12330
CAGE	10821-111C2	bam	alignments	B%20lymphoblastoid%20cell%20line%3a%20GM12878%20ENCODE%2c%20biol_rep1.CNhs12331.10821-111C2	CNhs12331
CAGE	10822-111C3	bam	alignments	B%20lymphoblastoid%20cell%20line%3a%20GM12878%20ENCODE%2c%20biol_rep2.CNhs12332.10822-111C3	CNhs12332
CAGE	10823-111C4	bam	alignments	B%20lymphoblastoid%20cell%20line%3a%20GM12878%20ENCODE%2c%20biol_rep3.CNhs12333.10823-111C4	CNhs12333
CAGE	10824-111C5	bam	alignments	chronic%20myelogenous%20leukemia%20cell%20line%3aK562%20ENCODE%2c%20biol_rep1.CNhs12334.10824-111C5	CNhs12334
CAGE	10825-111C6	bam	alignments	chronic%20myelogenous%20leukemia%20cell%20line%3aK562%20ENCODE%2c%20biol_rep2.CNhs12335.10825-111C6	CNhs12335
CAGE	10826-111C7	bam	alignments	chronic%20myelogenous%20leukemia%20cell%20line%3aK562%20ENCODE%2c%20biol_rep3.CNhs12336.10826-111C7	CNhs12336
CAGE	10827-111C8	bam	alignments	acute%20myeloid%20leukemia%20%28FAB%20M0%29%20cell%20line%3aKG-1.CNhs13053.10827-111C8	CNhs13053
CAGE	10828-111C9	bam	alignments	acute%20myeloid%20leukemia%20%28FAB%20M1%29%20cell%20line%3aHYT-1.CNhs13054.10828-111C9	CNhs13054
CAGE	10829-111D1	bam	alignments	acute%20myeloid%20leukemia%20%28FAB%20M3%29%20cell%20line%3aHL60.CNhs13055.10829-111D1	CNhs13055
CAGE	10830-111D2	bam	alignments	acute%20myeloid%20leukemia%20%28FAB%20M4%29%20cell%20line%3aFKH-1.CNhs13503.10830-111D2	CNhs13503
CAGE	10831-111D3	bam	alignments	acute%20myeloid%20leukemia%20%28FAB%20M4%29%20cell%20line%3aHNT-34.CNhs13504.10831-111D3	CNhs13504
CAGE	10832-111D4	bam	alignments	acute%20myeloid%20leukemia%20%28FAB%20M4eo%29%20cell%20line%3aEoL-1.CNhs13056.10832-111D4	CNhs13056
CAGE	10833-111D5	bam	alignments	acute%20myeloid%20leukemia%20%28FAB%20M4eo%29%20cell%20line%3aEoL-3.CNhs13057.10833-111D5	CNhs13057
CAGE	10834-111D6	bam	alignments	acute%20myeloid%20leukemia%20%28FAB%20M5%29%20cell%20line%3aU-937%20DE-4.CNhs13058.10834-111D6	CNhs13058
CAGE	10835-111D7	bam	alignments	acute%20myeloid%20leukemia%20%28FAB%20M6%29%20cell%20line%3aEEB.CNhs13059.10835-111D7	CNhs13059
CAGE	10836-111D8	bam	alignments	acute%20myeloid%20leukemia%20%28FAB%20M6%29%20cell%20line%3aF-36E.CNhs13060.10836-111D8	CNhs13060
CAGE	10837-111D9	bam	alignments	acute%20myeloid%20leukemia%20%28FAB%20M6%29%20cell%20line%3aF-36P.CNhs13505.10837-111D9	CNhs13505
CAGE	10838-111E1	bam	alignments	medulloblastoma%20cell%20line%3aD283%20Med.CNhs12805.10838-111E1	CNhs12805
CAGE	10839-111E2	bam	alignments	large%20cell%20lung%20carcinoma%20cell%20line%3aNCI-H460.CNhs12806.10839-111E2	CNhs12806
CAGE	10840-111E3	bam	alignments	plasma%20cell%20leukemia%20cell%20line%3aARH-77.CNhs12807.10840-111E3	CNhs12807
CAGE	10841-111E4	bam	alignments	small%20cell%20lung%20carcinoma%20cell%20line%3aDMS%20144.CNhs12808.10841-111E4	CNhs12808
CAGE	10842-111E5	bam	alignments	small%20cell%20lung%20carcinoma%20cell%20line%3aNCI-H82.CNhs12809.10842-111E5	CNhs12809
CAGE	10843-111E6	bam	alignments	merkel%20cell%20carcinoma%20cell%20line%3aMKL-1.CNhs12838.10843-111E6	CNhs12838
CAGE	10844-111E7	bam	alignments	merkel%20cell%20carcinoma%20cell%20line%3aMS-1.CNhs12839.10844-111E7	CNhs12839
CAGE	10845-111E8	bam	alignments	mesothelioma%20cell%20line%3aNCI-H28.CNhs13061.10845-111E8	CNhs13061
CAGE	10846-111E9	bam	alignments	mesothelioma%20cell%20line%3aNCI-H226.CNhs13062.10846-111E9	CNhs13062
CAGE	10847-111F1	bam	alignments	mesothelioma%20cell%20line%3aNCI-H2052.CNhs13063.10847-111F1	CNhs13063
CAGE	10848-111F2	bam	alignments	mesothelioma%20cell%20line%3aNCI-H2452.CNhs13064.10848-111F2	CNhs13064
CAGE	10849-111F3	bam	alignments	mesothelioma%20cell%20line%3aMero-14%2c%20tech_rep1.CNhs13065.10849-111F3	CNhs13065
CAGE	10850-111F4	bam	alignments	mesothelioma%20cell%20line%3aMero-25.CNhs13066.10850-111F4	CNhs13066
CAGE	10851-111F5	bam	alignments	mesothelioma%20cell%20line%3aMero-41.CNhs13067.10851-111F5	CNhs13067
CAGE	10852-111F6	bam	alignments	mesothelioma%20cell%20line%3aMero-48a.CNhs13068.10852-111F6	CNhs13068
CAGE	10853-111F7	bam	alignments	mesothelioma%20cell%20line%3aMero-82.CNhs13069.10853-111F7	CNhs13069
CAGE	10854-111F8	bam	alignments	mesothelioma%20cell%20line%3aMero-83.CNhs13070.10854-111F8	CNhs13070
CAGE	10855-111F9	bam	alignments	mesothelioma%20cell%20line%3aMero-84.CNhs13072.10855-111F9	CNhs13072
CAGE	10856-111G1	bam	alignments	mesothelioma%20cell%20line%3aMero-95.CNhs13073.10856-111G1	CNhs13073
CAGE	10857-111G2	bam	alignments	mesothelioma%20cell%20line%3aNo36.CNhs13074.10857-111G2	CNhs13074
CAGE	10858-111G3	bam	alignments	mesothelioma%20cell%20line%3aONE58.CNhs13075.10858-111G3	CNhs13075
CAGE	11841-124H5	bam	alignments	serous%20adenocarcinoma%20cell%20line%3aSK-OV-3-R%2c%20biol_rep1.CNhs13099.11841-124H5	CNhs13099
CAGE	11843-124H7	bam	alignments	serous%20adenocarcinoma%20cell%20line%3aSK-OV-3-R%20after%20co-culture%20with%20SOC-57-02-G%2c%20biol_rep1.CNhs13508.11843-124H7	CNhs13508
CAGE	11890-125D9	bam	alignments	Hep-2%20cells%20treated%20with%20Streptococci%20strain%205448%2c%20biol_rep1.CNhs13477.11890-125D9	CNhs13477
CAGE	11891-125E1	bam	alignments	Hep-2%20cells%20treated%20with%20Streptococci%20strain%205448%2c%20biol_rep2.CNhs13496.11891-125E1	CNhs13496
CAGE	11892-125E2	bam	alignments	Hep-2%20cells%20treated%20with%20Streptococci%20strain%205448%2c%20biol_rep3.CNhs13497.11892-125E2	CNhs13497
CAGE	11894-125E4	bam	alignments	Hep-2%20cells%20treated%20with%20Streptococci%20strain%20JRS4%2c%20biol_rep1.CNhs13478.11894-125E4	CNhs13478
CAGE	11895-125E5	bam	alignments	Hep-2%20cells%20treated%20with%20Streptococci%20strain%20JRS4%2c%20biol_rep2.CNhs13498.11895-125E5	CNhs13498
CAGE	11896-125E6	bam	alignments	Hep-2%20cells%20treated%20with%20Streptococci%20strain%20JRS4%2c%20biol_rep3.CNhs13499.11896-125E6	CNhs13499
CAGE	11898-125E8	bam	alignments	Hep-2%20cells%20mock%20treated%2c%20biol_rep1.CNhs13479.11898-125E8	CNhs13479
CAGE	11899-125E9	bam	alignments	Hep-2%20cells%20mock%20treated%2c%20biol_rep2.CNhs13500.11899-125E9	CNhs13500
CAGE	11900-125F1	bam	alignments	Hep-2%20cells%20mock%20treated%2c%20biol_rep3.CNhs13501.11900-125F1	CNhs13501
CAGE	11207-116A1	bam	alignments	Endothelial%20Cells%20-%20Aortic%2c%20donor0.CNhs10837.11207-116A1	CNhs10837
CAGE	11210-116A4	bam	alignments	Smooth%20Muscle%20Cells%20-%20Aortic%2c%20donor0.CNhs10838.11210-116A4	CNhs10838
CAGE	11212-116A6	bam	alignments	Smooth%20Muscle%20Cells%20-%20Umbilical%20artery%2c%20donor0.CNhs10839.11212-116A6	CNhs10839
CAGE	11214-116A8	bam	alignments	Mesenchymal%20stem%20cells%20-%20umbilical%2c%20donor0.CNhs12492.11214-116A8	CNhs12492
CAGE	11215-116A9	bam	alignments	Retinal%20Pigment%20Epithelial%20Cells%2c%20donor0.CNhs10842.11215-116A9	CNhs10842
CAGE	11216-116B1	bam	alignments	Urothelial%20cells%2c%20donor0.CNhs10843.11216-116B1	CNhs10843
CAGE	11217-116B2	bam	alignments	Mesenchymal%20stem%20cells%20-%20adipose%2c%20donor0.CNhs10844.11217-116B2	CNhs10844
CAGE	11218-116B3	bam	alignments	Mesenchymal%20stem%20cells%20-%20hepatic%2c%20donor0.CNhs10845.11218-116B3	CNhs10845
CAGE	11219-116B4	bam	alignments	Mesenchymal%20Stem%20Cells%20-%20Vertebral%2c%20donor1.CNhs10846.11219-116B4	CNhs10846
CAGE	11220-116B5	bam	alignments	Sebocyte%2c%20donor1.CNhs10847.11220-116B5	CNhs10847
CAGE	11221-116B6	bam	alignments	Gingival%20epithelial%20cells%2c%20donor1%20%28GEA11%29.CNhs11061.11221-116B6	CNhs11061
CAGE	11222-116B7	bam	alignments	Fibroblast%20-%20Gingival%2c%20donor4%20%28GFH2%29.CNhs10848.11222-116B7	CNhs10848
CAGE	11223-116B8	bam	alignments	Fibroblast%20-%20Periodontal%20Ligament%2c%20donor4%20%28PL29%29.CNhs12493.11223-116B8	CNhs12493
CAGE	11224-116B9	bam	alignments	CD14%2b%20Monocytes%2c%20donor1.CNhs10852.11224-116B9	CNhs10852
CAGE	11225-116C1	bam	alignments	CD4%2b%20T%20Cells%2c%20donor1.CNhs10853.11225-116C1	CNhs10853
CAGE	11226-116C2	bam	alignments	CD8%2b%20T%20Cells%2c%20donor1.CNhs10854.11226-116C2	CNhs10854
CAGE	11227-116C3	bam	alignments	Dendritic%20Cells%20-%20monocyte%20immature%20derived%2c%20donor1%2c%20rep2.CNhs11062.11227-116C3	CNhs11062
CAGE	11228-116C4	bam	alignments	Dendritic%20Cells%20-%20plasmacytoid%2c%20donor1.CNhs10857.11228-116C4	CNhs10857
CAGE	11229-116C5	bam	alignments	CD14%2b%20monocyte%20derived%20endothelial%20progenitor%20cells%2c%20donor1.CNhs10858.11229-116C5	CNhs10858
CAGE	11230-116C6	bam	alignments	Natural%20Killer%20Cells%2c%20donor1.CNhs10859.11230-116C6	CNhs10859
CAGE	11231-116C7	bam	alignments	Peripheral%20Blood%20Mononuclear%20Cells%2c%20donor1.CNhs10860.11231-116C7	CNhs10860
CAGE	11232-116C8	bam	alignments	Macrophage%20-%20monocyte%20derived%2c%20donor1.CNhs10861.11232-116C8	CNhs10861
CAGE	11233-116C9	bam	alignments	Neutrophils%2c%20donor1.CNhs10862.11233-116C9	CNhs10862
CAGE	11234-116D1	bam	alignments	Smooth%20Muscle%20Cells%20-%20Brain%20Vascular%2c%20donor1.CNhs10863.11234-116D1	CNhs10863
CAGE	11235-116D2	bam	alignments	Astrocyte%20-%20cerebral%20cortex%2c%20donor1.CNhs10864.11235-116D2	CNhs10864
CAGE	11236-116D3	bam	alignments	Endothelial%20Cells%20-%20Lymphatic%2c%20donor1.CNhs10865.11236-116D3	CNhs10865
CAGE	11237-116D4	bam	alignments	Fibroblast%20-%20Gingival%2c%20donor1.CNhs10866.11237-116D4	CNhs10866
CAGE	11238-116D5	bam	alignments	Fibroblast%20-%20Periodontal%20Ligament%2c%20donor1.CNhs10867.11238-116D5	CNhs10867
CAGE	11239-116D6	bam	alignments	Smooth%20Muscle%20Cells%20-%20Colonic%2c%20donor1.CNhs10868.11239-116D6	CNhs10868
CAGE	11240-116D7	bam	alignments	Skeletal%20Muscle%20Satellite%20Cells%2c%20donor1.CNhs10869.11240-116D7	CNhs10869
CAGE	11241-116D8	bam	alignments	Myoblast%2c%20donor1.CNhs10870.11241-116D8	CNhs10870
CAGE	11242-116D9	bam	alignments	Ciliary%20Epithelial%20Cells%2c%20donor1.CNhs10871.11242-116D9	CNhs10871
CAGE	11243-116E1	bam	alignments	Endothelial%20Cells%20-%20Umbilical%20vein%2c%20donor1.CNhs10872.11243-116E1	CNhs10872
CAGE	11245-116E3	bam	alignments	Fibroblast%20-%20Aortic%20Adventitial%2c%20donor1.CNhs10874.11245-116E3	CNhs10874
CAGE	11246-116E4	bam	alignments	Intestinal%20epithelial%20cells%20%28polarized%29%2c%20donor1.CNhs10875.11246-116E4	CNhs10875
CAGE	11247-116E5	bam	alignments	Mesothelial%20Cells%2c%20donor1.CNhs10850.11247-116E5	CNhs10850
CAGE	11248-116E6	bam	alignments	Anulus%20Pulposus%20Cell%2c%20donor1.CNhs10876.11248-116E6	CNhs10876
CAGE	11249-116E7	bam	alignments	Pancreatic%20stromal%20cells%2c%20donor1.CNhs10877.11249-116E7	CNhs10877
CAGE	11250-116E8	bam	alignments	Fibroblast%20-%20Pulmonary%20Artery%2c%20donor1.CNhs10878.11250-116E8	CNhs10878
CAGE	11251-116E9	bam	alignments	Keratinocyte%20-%20oral%2c%20donor1.CNhs10879.11251-116E9	CNhs10879
CAGE	11252-116F1	bam	alignments	Nucleus%20Pulposus%20Cell%2c%20donor1.CNhs10881.11252-116F1	CNhs10881
CAGE	11253-116F2	bam	alignments	Prostate%20Epithelial%20Cells%20%28polarized%29%2c%20donor1.CNhs10882.11253-116F2	CNhs10882
CAGE	11254-116F3	bam	alignments	Prostate%20Stromal%20Cells%2c%20donor1.CNhs10883.11254-116F3	CNhs10883
CAGE	11255-116F4	bam	alignments	Sertoli%20Cells%2c%20donor1.CNhs10851.11255-116F4	CNhs10851
CAGE	11256-116F5	bam	alignments	Small%20Airway%20Epithelial%20Cells%2c%20donor1.CNhs10884.11256-116F5	CNhs10884
CAGE	11257-116F6	bam	alignments	Smooth%20Muscle%20Cells%20-%20Prostate%2c%20donor1.CNhs11920.11257-116F6	CNhs11920
CAGE	11258-116F7	bam	alignments	Smooth%20Muscle%20Cells%20-%20Uterine%2c%20donor1.CNhs11921.11258-116F7	CNhs11921
CAGE	11259-116F8	bam	alignments	Adipocyte%20-%20subcutaneous%2c%20donor1.CNhs12494.11259-116F8	CNhs12494
CAGE	11261-116G1	bam	alignments	Chondrocyte%20-%20de%20diff%2c%20donor1.CNhs11923.11261-116G1	CNhs11923
CAGE	11263-116G3	bam	alignments	Endothelial%20Cells%20-%20Aortic%2c%20donor1.CNhs12495.11263-116G3	CNhs12495
CAGE	11264-116G4	bam	alignments	Endothelial%20Cells%20-%20Artery%2c%20donor1.CNhs12496.11264-116G4	CNhs12496
CAGE	11265-116G5	bam	alignments	Endothelial%20Cells%20-%20Microvascular%2c%20donor1.CNhs11925.11265-116G5	CNhs11925
CAGE	11266-116G6	bam	alignments	Endothelial%20Cells%20-%20Thoracic%2c%20donor1.CNhs11926.11266-116G6	CNhs11926
CAGE	11267-116G7	bam	alignments	Endothelial%20Cells%20-%20Vein%2c%20donor1.CNhs12497.11267-116G7	CNhs12497
CAGE	11268-116G8	bam	alignments	Fibroblast%20-%20Cardiac%2c%20donor1.CNhs12498.11268-116G8	CNhs12498
CAGE	11269-116G9	bam	alignments	Fibroblast%20-%20Dermal%2c%20donor1.CNhs12499.11269-116G9	CNhs12499
CAGE	11270-116H1	bam	alignments	Fibroblast%20-%20Lung%2c%20donor1.CNhs12500.11270-116H1	CNhs12500
CAGE	11271-116H2	bam	alignments	Hair%20Follicle%20Dermal%20Papilla%20Cells%2c%20donor1.CNhs12501.11271-116H2	CNhs12501
CAGE	11272-116H3	bam	alignments	Keratinocyte%20-%20epidermal%2c%20donor1.CNhs11064.11272-116H3	CNhs11064
CAGE	11273-116H4	bam	alignments	Mammary%20Epithelial%20Cell%2c%20donor1.CNhs11077.11273-116H4	CNhs11077
CAGE	11274-116H5	bam	alignments	Melanocyte%20-%20light%2c%20donor1.CNhs11303.11274-116H5	CNhs11303
CAGE	11275-116H6	bam	alignments	Neural%20stem%20cells%2c%20donor1.CNhs11063.11275-116H6	CNhs11063
CAGE	11276-116H7	bam	alignments	Osteoblast%20-%20differentiated%2c%20donor1.CNhs11311.11276-116H7	CNhs11311
CAGE	11277-116H8	bam	alignments	Osteoblast%2c%20donor1.CNhs11078.11277-116H8	CNhs11078
CAGE	11278-116H9	bam	alignments	Placental%20Epithelial%20Cells%2c%20donor1.CNhs11079.11278-116H9	CNhs11079
CAGE	11279-116I1	bam	alignments	Preadipocyte%20-%20subcutaneous%2c%20donor1.CNhs11081.11279-116I1	CNhs11081
CAGE	11280-116I2	bam	alignments	Preadipocyte%20-%20visceral%2c%20donor1.CNhs11082.11280-116I2	CNhs11082
CAGE	11281-116I3	bam	alignments	Skeletal%20Muscle%20Cells%2c%20donor1.CNhs11083.11281-116I3	CNhs11083
CAGE	11282-116I4	bam	alignments	Skeletal%20muscle%20cells%20differentiated%20into%20Myotubes%20-%20multinucleated%2c%20donor1.CNhs11084.11282-116I4	CNhs11084
CAGE	11283-116I5	bam	alignments	Smooth%20Muscle%20Cells%20-%20Aortic%2c%20donor1.CNhs11085.11283-116I5	CNhs11085
CAGE	11284-116I6	bam	alignments	Smooth%20Muscle%20Cells%20-%20Brachiocephalic%2c%20donor1.CNhs11086.11284-116I6	CNhs11086
CAGE	11285-116I7	bam	alignments	Smooth%20Muscle%20Cells%20-%20Carotid%2c%20donor1.CNhs11087.11285-116I7	CNhs11087
CAGE	11286-116I8	bam	alignments	Smooth%20Muscle%20Cells%20-%20Coronary%20Artery%2c%20donor1.CNhs11088.11286-116I8	CNhs11088
CAGE	11287-116I9	bam	alignments	Smooth%20Muscle%20Cells%20-%20Internal%20Thoracic%20Artery%2c%20donor1.CNhs11067.11287-116I9	CNhs11067
CAGE	11288-117A1	bam	alignments	Smooth%20Muscle%20Cells%20-%20Pulmonary%20Artery%2c%20donor1.CNhs11089.11288-117A1	CNhs11089
CAGE	11289-117A2	bam	alignments	Smooth%20Muscle%20Cells%20-%20Subclavian%20Artery%2c%20donor1.CNhs11090.11289-117A2	CNhs11090
CAGE	11290-117A3	bam	alignments	Smooth%20Muscle%20Cells%20-%20Umbilical%20Artery%2c%20donor1.CNhs11091.11290-117A3	CNhs11091
CAGE	11291-117A4	bam	alignments	Synoviocyte%2c%20donor1.CNhs11068.11291-117A4	CNhs11068
CAGE	11292-117A5	bam	alignments	Tracheal%20Epithelial%20Cells%2c%20donor1.CNhs11092.11292-117A5	CNhs11092
CAGE	11301-117B5	bam	alignments	Sebocyte%2c%20donor2.CNhs11951.11301-117B5	CNhs11951
CAGE	11302-117B6	bam	alignments	Gingival%20epithelial%20cells%2c%20donor2%20%28GEA14%29.CNhs11896.11302-117B6	CNhs11896
CAGE	11303-117B7	bam	alignments	Fibroblast%20-%20Gingival%2c%20donor5%20%28GFH3%29.CNhs11952.11303-117B7	CNhs11952
CAGE	11304-117B8	bam	alignments	Fibroblast%20-%20Periodontal%20Ligament%2c%20donor5%20%28PL30%29.CNhs11953.11304-117B8	CNhs11953
CAGE	11305-117B9	bam	alignments	CD14%2b%20Monocytes%2c%20donor2.CNhs11954.11305-117B9	CNhs11954
CAGE	11306-117C1	bam	alignments	CD4%2b%20T%20Cells%2c%20donor2.CNhs11955.11306-117C1	CNhs11955
CAGE	11307-117C2	bam	alignments	CD8%2b%20T%20Cells%2c%20donor2.CNhs11956.11307-117C2	CNhs11956
CAGE	11310-117C5	bam	alignments	CD14%2b%20monocyte%20derived%20endothelial%20progenitor%20cells%2c%20donor2.CNhs11897.11310-117C5	CNhs11897
CAGE	11311-117C6	bam	alignments	Natural%20Killer%20Cells%2c%20donor2.CNhs11957.11311-117C6	CNhs11957
CAGE	11312-117C7	bam	alignments	Peripheral%20Blood%20Mononuclear%20Cells%2c%20donor2.CNhs11958.11312-117C7	CNhs11958
CAGE	11313-117C8	bam	alignments	Macrophage%20-%20monocyte%20derived%2c%20donor2.CNhs11899.11313-117C8	CNhs11899
CAGE	11314-117C9	bam	alignments	Neutrophils%2c%20donor2.CNhs11959.11314-117C9	CNhs11959
CAGE	11315-117D1	bam	alignments	Smooth%20Muscle%20Cells%20-%20Brain%20Vascular%2c%20donor2.CNhs11900.11315-117D1	CNhs11900
CAGE	11316-117D2	bam	alignments	Astrocyte%20-%20cerebral%20cortex%2c%20donor2.CNhs11960.11316-117D2	CNhs11960
CAGE	11317-117D3	bam	alignments	Endothelial%20Cells%20-%20Lymphatic%2c%20donor2.CNhs11901.11317-117D3	CNhs11901
CAGE	11318-117D4	bam	alignments	Fibroblast%20-%20Gingival%2c%20donor2.CNhs11961.11318-117D4	CNhs11961
CAGE	11319-117D5	bam	alignments	Fibroblast%20-%20Periodontal%20Ligament%2c%20donor2.CNhs11962.11319-117D5	CNhs11962
CAGE	11320-117D6	bam	alignments	Smooth%20Muscle%20Cells%20-%20Colonic%2c%20donor2.CNhs11963.11320-117D6	CNhs11963
CAGE	11321-117D7	bam	alignments	Skeletal%20Muscle%20Satellite%20Cells%2c%20donor2.CNhs11964.11321-117D7	CNhs11964
CAGE	11322-117D8	bam	alignments	Myoblast%2c%20donor2.CNhs11965.11322-117D8	CNhs11965
CAGE	11323-117D9	bam	alignments	Ciliary%20Epithelial%20Cells%2c%20donor2.CNhs11966.11323-117D9	CNhs11966
CAGE	11324-117E1	bam	alignments	Endothelial%20Cells%20-%20Umbilical%20vein%2c%20donor2.CNhs11967.11324-117E1	CNhs11967
CAGE	11326-117E3	bam	alignments	Fibroblast%20-%20Aortic%20Adventitial%2c%20donor2.CNhs11968.11326-117E3	CNhs11968
CAGE	11327-117E4	bam	alignments	Adipocyte%20-%20breast%2c%20donor2.CNhs11969.11327-117E4	CNhs11969
CAGE	11328-117E5	bam	alignments	Preadipocyte%20-%20breast%2c%20donor2.CNhs11971.11328-117E5	CNhs11971
CAGE	11329-117E6	bam	alignments	Preadipocyte%20-%20omental%2c%20donor2.CNhs11902.11329-117E6	CNhs11902
CAGE	11331-117E8	bam	alignments	Prostate%20Epithelial%20Cells%2c%20donor2.CNhs11972.11331-117E8	CNhs11972
CAGE	11332-117E9	bam	alignments	Prostate%20Stromal%20Cells%2c%20donor2.CNhs11973.11332-117E9	CNhs11973
CAGE	11333-117F1	bam	alignments	Sertoli%20Cells%2c%20donor2.CNhs11974.11333-117F1	CNhs11974
CAGE	11334-117F2	bam	alignments	Small%20Airway%20Epithelial%20Cells%2c%20donor2.CNhs11975.11334-117F2	CNhs11975
CAGE	11335-117F3	bam	alignments	Smooth%20Muscle%20Cells%20-%20Prostate%2c%20donor2.CNhs11976.11335-117F3	CNhs11976
CAGE	11336-117F4	bam	alignments	Adipocyte%20-%20subcutaneous%2c%20donor2.CNhs11371.11336-117F4	CNhs11371
CAGE	11338-117F6	bam	alignments	Chondrocyte%20-%20de%20diff%2c%20donor2.CNhs11372.11338-117F6	CNhs11372
CAGE	11339-117F7	bam	alignments	Chondrocyte%20-%20re%20diff%2c%20donor2.CNhs11373.11339-117F7	CNhs11373
CAGE	11340-117F8	bam	alignments	Endothelial%20Cells%20-%20Aortic%2c%20donor2.CNhs11375.11340-117F8	CNhs11375
CAGE	11341-117F9	bam	alignments	Endothelial%20Cells%20-%20Artery%2c%20donor2.CNhs11977.11341-117F9	CNhs11977
CAGE	11342-117G1	bam	alignments	Endothelial%20Cells%20-%20Microvascular%2c%20donor2.CNhs11376.11342-117G1	CNhs11376
CAGE	11343-117G2	bam	alignments	Endothelial%20Cells%20-%20Thoracic%2c%20donor2.CNhs11978.11343-117G2	CNhs11978
CAGE	11344-117G3	bam	alignments	Endothelial%20Cells%20-%20Vein%2c%20donor2.CNhs11377.11344-117G3	CNhs11377
CAGE	11345-117G4	bam	alignments	Fibroblast%20-%20Cardiac%2c%20donor2.CNhs11378.11345-117G4	CNhs11378
CAGE	11346-117G5	bam	alignments	Fibroblast%20-%20Dermal%2c%20donor2.CNhs11379.11346-117G5	CNhs11379
CAGE	11347-117G6	bam	alignments	Fibroblast%20-%20Lung%2c%20donor2.CNhs11380.11347-117G6	CNhs11380
CAGE	11348-117G7	bam	alignments	Hair%20Follicle%20Dermal%20Papilla%20Cells%2c%20donor2.CNhs11979.11348-117G7	CNhs11979
CAGE	11349-117G8	bam	alignments	Keratinocyte%20-%20epidermal%2c%20donor2.CNhs11381.11349-117G8	CNhs11381
CAGE	11350-117G9	bam	alignments	Mammary%20Epithelial%20Cell%2c%20donor2.CNhs11382.11350-117G9	CNhs11382
CAGE	11351-117H1	bam	alignments	Melanocyte%20-%20light%2c%20donor2.CNhs11383.11351-117H1	CNhs11383
CAGE	11352-117H2	bam	alignments	Neural%20stem%20cells%2c%20donor2.CNhs11384.11352-117H2	CNhs11384
CAGE	11353-117H3	bam	alignments	Osteoblast%20-%20differentiated%2c%20donor2.CNhs11980.11353-117H3	CNhs11980
CAGE	11354-117H4	bam	alignments	Osteoblast%2c%20donor2.CNhs11385.11354-117H4	CNhs11385
CAGE	11355-117H5	bam	alignments	Placental%20Epithelial%20Cells%2c%20donor2.CNhs11386.11355-117H5	CNhs11386
CAGE	11356-117H6	bam	alignments	Preadipocyte%20-%20subcutaneous%2c%20donor2.CNhs11981.11356-117H6	CNhs11981
CAGE	11357-117H7	bam	alignments	Preadipocyte%20-%20visceral%2c%20donor2.CNhs11982.11357-117H7	CNhs11982
CAGE	11358-117H8	bam	alignments	Skeletal%20Muscle%20Cells%2c%20donor2.CNhs11983.11358-117H8	CNhs11983
CAGE	11359-117H9	bam	alignments	Skeletal%20muscle%20cells%20differentiated%20into%20Myotubes%20-%20multinucleated%2c%20donor2.CNhs11984.11359-117H9	CNhs11984
CAGE	11360-117I1	bam	alignments	Smooth%20Muscle%20Cells%20-%20Aortic%2c%20donor2.CNhs11305.11360-117I1	CNhs11305
CAGE	11361-117I2	bam	alignments	Smooth%20Muscle%20Cells%20-%20Brachiocephalic%2c%20donor2.CNhs11985.11361-117I2	CNhs11985
CAGE	11362-117I3	bam	alignments	Smooth%20Muscle%20Cells%20-%20Carotid%2c%20donor2.CNhs11986.11362-117I3	CNhs11986
CAGE	11363-117I4	bam	alignments	Smooth%20Muscle%20Cells%20-%20Coronary%20Artery%2c%20donor2.CNhs11987.11363-117I4	CNhs11987
CAGE	11364-117I5	bam	alignments	Smooth%20Muscle%20Cells%20-%20Internal%20Thoracic%20Artery%2c%20donor2.CNhs11988.11364-117I5	CNhs11988
CAGE	11365-117I6	bam	alignments	Smooth%20Muscle%20Cells%20-%20Pulmonary%20Artery%2c%20donor2.CNhs11989.11365-117I6	CNhs11989
CAGE	11366-117I7	bam	alignments	Smooth%20Muscle%20Cells%20-%20Subclavian%20Artery%2c%20donor2.CNhs11990.11366-117I7	CNhs11990
CAGE	11367-117I8	bam	alignments	Smooth%20Muscle%20Cells%20-%20Umbilical%20Artery%2c%20donor2.CNhs11991.11367-117I8	CNhs11991
CAGE	11368-117I9	bam	alignments	Synoviocyte%2c%20donor2.CNhs11992.11368-117I9	CNhs11992
CAGE	11369-118A1	bam	alignments	Tracheal%20Epithelial%20Cells%2c%20donor2.CNhs11993.11369-118A1	CNhs11993
CAGE	11376-118A8	bam	alignments	Adipocyte%20-%20breast%2c%20donor1.CNhs11051.11376-118A8	CNhs11051
CAGE	11378-118B1	bam	alignments	Sebocyte%2c%20donor3.CNhs11995.11378-118B1	CNhs11995
CAGE	11379-118B2	bam	alignments	Gingival%20epithelial%20cells%2c%20donor3%20%28GEA15%29.CNhs11903.11379-118B2	CNhs11903
CAGE	11380-118B3	bam	alignments	Fibroblast%20-%20Periodontal%20Ligament%2c%20donor6%20%28PLH3%29.CNhs11996.11380-118B3	CNhs11996
CAGE	11381-118B4	bam	alignments	CD14%2b%20Monocytes%2c%20donor3.CNhs11997.11381-118B4	CNhs11997
CAGE	11382-118B5	bam	alignments	CD4%2b%20T%20Cells%2c%20donor3.CNhs11998.11382-118B5	CNhs11998
CAGE	11383-118B6	bam	alignments	CD8%2b%20T%20Cells%2c%20donor3.CNhs11999.11383-118B6	CNhs11999
CAGE	11384-118B7	bam	alignments	Dendritic%20Cells%20-%20monocyte%20immature%20derived%2c%20donor3.CNhs12000.11384-118B7	CNhs12000
CAGE	11386-118B9	bam	alignments	CD14%2b%20monocyte%20derived%20endothelial%20progenitor%20cells%2c%20donor3.CNhs11904.11386-118B9	CNhs11904
CAGE	11387-118C1	bam	alignments	Natural%20Killer%20Cells%2c%20donor3.CNhs12001.11387-118C1	CNhs12001
CAGE	11388-118C2	bam	alignments	Peripheral%20Blood%20Mononuclear%20Cells%2c%20donor3.CNhs12002.11388-118C2	CNhs12002
CAGE	11389-118C3	bam	alignments	Macrophage%20-%20monocyte%20derived%2c%20donor3.CNhs12003.11389-118C3	CNhs12003
CAGE	11390-118C4	bam	alignments	Neutrophils%2c%20donor3.CNhs11905.11390-118C4	CNhs11905
CAGE	11391-118C5	bam	alignments	Smooth%20Muscle%20Cells%20-%20Brain%20Vascular%2c%20donor3.CNhs12004.11391-118C5	CNhs12004
CAGE	11392-118C6	bam	alignments	Astrocyte%20-%20cerebral%20cortex%2c%20donor3.CNhs12005.11392-118C6	CNhs12005
CAGE	11393-118C7	bam	alignments	Endothelial%20Cells%20-%20Lymphatic%2c%20donor3.CNhs11906.11393-118C7	CNhs11906
CAGE	11394-118C8	bam	alignments	Fibroblast%20-%20Gingival%2c%20donor3.CNhs12006.11394-118C8	CNhs12006
CAGE	11395-118C9	bam	alignments	Fibroblast%20-%20Periodontal%20Ligament%2c%20donor3.CNhs11907.11395-118C9	CNhs11907
CAGE	11396-118D1	bam	alignments	Smooth%20Muscle%20Cells%20-%20Colonic%2c%20donor3.CNhs12007.11396-118D1	CNhs12007
CAGE	11397-118D2	bam	alignments	Skeletal%20Muscle%20Satellite%20Cells%2c%20donor3.CNhs12008.11397-118D2	CNhs12008
CAGE	11398-118D3	bam	alignments	Myoblast%2c%20donor3.CNhs11908.11398-118D3	CNhs11908
CAGE	11399-118D4	bam	alignments	Ciliary%20Epithelial%20Cells%2c%20donor3.CNhs12009.11399-118D4	CNhs12009
CAGE	11400-118D5	bam	alignments	Endothelial%20Cells%20-%20Umbilical%20vein%2c%20donor3.CNhs12010.11400-118D5	CNhs12010
CAGE	11401-118D6	bam	alignments	Fibroblast%20-%20Aortic%20Adventitial%2c%20donor3.CNhs12011.11401-118D6	CNhs12011
CAGE	11402-118D7	bam	alignments	Mesothelial%20Cells%2c%20donor3.CNhs12012.11402-118D7	CNhs12012
CAGE	11403-118D8	bam	alignments	Preadipocyte%20-%20omental%2c%20donor3.CNhs12013.11403-118D8	CNhs12013
CAGE	11404-118D9	bam	alignments	Prostate%20Epithelial%20Cells%2c%20donor3.CNhs12014.11404-118D9	CNhs12014
CAGE	11405-118E1	bam	alignments	Prostate%20Stromal%20Cells%2c%20donor3.CNhs12015.11405-118E1	CNhs12015
CAGE	11406-118E2	bam	alignments	Small%20Airway%20Epithelial%20Cells%2c%20donor3.CNhs12016.11406-118E2	CNhs12016
CAGE	11408-118E4	bam	alignments	Adipocyte%20-%20subcutaneous%2c%20donor3.CNhs12017.11408-118E4	CNhs12017
CAGE	11409-118E5	bam	alignments	Nucleus%20Pulposus%20Cell%2c%20donor2.CNhs12019.11409-118E5	CNhs12019
CAGE	11410-118E6	bam	alignments	Chondrocyte%20-%20de%20diff%2c%20donor3.CNhs12020.11410-118E6	CNhs12020
CAGE	11411-118E7	bam	alignments	Chondrocyte%20-%20re%20diff%2c%20donor3.CNhs12021.11411-118E7	CNhs12021
CAGE	11412-118E8	bam	alignments	Endothelial%20Cells%20-%20Aortic%2c%20donor3.CNhs12022.11412-118E8	CNhs12022
CAGE	11413-118E9	bam	alignments	Endothelial%20Cells%20-%20Artery%2c%20donor3.CNhs12023.11413-118E9	CNhs12023
CAGE	11414-118F1	bam	alignments	Endothelial%20Cells%20-%20Microvascular%2c%20donor3.CNhs12024.11414-118F1	CNhs12024
CAGE	11416-118F3	bam	alignments	Endothelial%20Cells%20-%20Vein%2c%20donor3.CNhs12026.11416-118F3	CNhs12026
CAGE	11417-118F4	bam	alignments	Fibroblast%20-%20Cardiac%2c%20donor3.CNhs12027.11417-118F4	CNhs12027
CAGE	11418-118F5	bam	alignments	Fibroblast%20-%20Dermal%2c%20donor3.CNhs12028.11418-118F5	CNhs12028
CAGE	11419-118F6	bam	alignments	Fibroblast%20-%20Lung%2c%20donor3.CNhs12029.11419-118F6	CNhs12029
CAGE	11420-118F7	bam	alignments	Hair%20Follicle%20Dermal%20Papilla%20Cells%2c%20donor3.CNhs12030.11420-118F7	CNhs12030
CAGE	11421-118F8	bam	alignments	Keratinocyte%20-%20epidermal%2c%20donor3.CNhs12031.11421-118F8	CNhs12031
CAGE	11422-118F9	bam	alignments	Mammary%20Epithelial%20Cell%2c%20donor3.CNhs12032.11422-118F9	CNhs12032
CAGE	11423-118G1	bam	alignments	Melanocyte%20-%20light%2c%20donor3.CNhs12033.11423-118G1	CNhs12033
CAGE	11425-118G3	bam	alignments	Osteoblast%20-%20differentiated%2c%20donor3.CNhs12035.11425-118G3	CNhs12035
CAGE	11426-118G4	bam	alignments	Osteoblast%2c%20donor3.CNhs12036.11426-118G4	CNhs12036
CAGE	11427-118G5	bam	alignments	Placental%20Epithelial%20Cells%2c%20donor3.CNhs12037.11427-118G5	CNhs12037
CAGE	11428-118G6	bam	alignments	Preadipocyte%20-%20subcutaneous%2c%20donor3.CNhs12038.11428-118G6	CNhs12038
CAGE	11429-118G7	bam	alignments	Preadipocyte%20-%20visceral%2c%20donor3.CNhs12039.11429-118G7	CNhs12039
CAGE	11430-118G8	bam	alignments	Skeletal%20Muscle%20Cells%2c%20donor3.CNhs12040.11430-118G8	CNhs12040
CAGE	11431-118G9	bam	alignments	Skeletal%20muscle%20cells%20differentiated%20into%20Myotubes%20-%20multinucleated%2c%20donor3.CNhs12041.11431-118G9	CNhs12041
CAGE	11432-118H1	bam	alignments	Smooth%20Muscle%20Cells%20-%20Aortic%2c%20donor3.CNhs11309.11432-118H1	CNhs11309
CAGE	11433-118H2	bam	alignments	Smooth%20Muscle%20Cells%20-%20Brachiocephalic%2c%20donor3.CNhs12043.11433-118H2	CNhs12043
CAGE	11434-118H3	bam	alignments	Smooth%20Muscle%20Cells%20-%20Carotid%2c%20donor3.CNhs12044.11434-118H3	CNhs12044
CAGE	11435-118H4	bam	alignments	Smooth%20Muscle%20Cells%20-%20Coronary%20Artery%2c%20donor3.CNhs12045.11435-118H4	CNhs12045
CAGE	11436-118H5	bam	alignments	Smooth%20Muscle%20Cells%20-%20Internal%20Thoracic%20Artery%2c%20donor3.CNhs12046.11436-118H5	CNhs12046
CAGE	11437-118H6	bam	alignments	Smooth%20Muscle%20Cells%20-%20Pulmonary%20Artery%2c%20donor3.CNhs12047.11437-118H6	CNhs12047
CAGE	11438-118H7	bam	alignments	Smooth%20Muscle%20Cells%20-%20Subclavian%20Artery%2c%20donor3.CNhs12048.11438-118H7	CNhs12048
CAGE	11439-118H8	bam	alignments	Smooth%20Muscle%20Cells%20-%20Umbilical%20Artery%2c%20donor3.CNhs12049.11439-118H8	CNhs12049
CAGE	11440-118H9	bam	alignments	Synoviocyte%2c%20donor3.CNhs12050.11440-118H9	CNhs12050
CAGE	11441-118I1	bam	alignments	Tracheal%20Epithelial%20Cells%2c%20donor3.CNhs12051.11441-118I1	CNhs12051
CAGE	11450-119A1	bam	alignments	Fibroblast%20-%20Dermal%2c%20donor4.CNhs12052.11450-119A1	CNhs12052
CAGE	11451-119A2	bam	alignments	Skeletal%20Muscle%20Cells%2c%20donor4.CNhs12053.11451-119A2	CNhs12053
CAGE	11452-119A3	bam	alignments	Fibroblast%20-%20Cardiac%2c%20donor4.CNhs11909.11452-119A3	CNhs11909
CAGE	11453-119A4	bam	alignments	Bronchial%20Epithelial%20Cell%2c%20donor4.CNhs12054.11453-119A4	CNhs12054
CAGE	11454-119A5	bam	alignments	Fibroblast%20-%20Dermal%2c%20donor5.CNhs12055.11454-119A5	CNhs12055
CAGE	11455-119A6	bam	alignments	Skeletal%20Muscle%20Cells%2c%20donor5.CNhs12056.11455-119A6	CNhs12056
CAGE	11456-119A7	bam	alignments	Fibroblast%20-%20Cardiac%2c%20donor5.CNhs12057.11456-119A7	CNhs12057
CAGE	11457-119A8	bam	alignments	Bronchial%20Epithelial%20Cell%2c%20donor5.CNhs12058.11457-119A8	CNhs12058
CAGE	11458-119A9	bam	alignments	Fibroblast%20-%20Dermal%2c%20donor6.CNhs12059.11458-119A9	CNhs12059
CAGE	11459-119B1	bam	alignments	Skeletal%20Muscle%20Cells%2c%20donor6.CNhs12060.11459-119B1	CNhs12060
CAGE	11460-119B2	bam	alignments	Fibroblast%20-%20Cardiac%2c%20donor6.CNhs12061.11460-119B2	CNhs12061
CAGE	11461-119B3	bam	alignments	Bronchial%20Epithelial%20Cell%2c%20donor6.CNhs12062.11461-119B3	CNhs12062
CAGE	11462-119B4	bam	alignments	Nucleus%20Pulposus%20Cell%2c%20donor3.CNhs12063.11462-119B4	CNhs12063
CAGE	11463-119B5	bam	alignments	Anulus%20Pulposus%20Cell%2c%20donor2.CNhs12064.11463-119B5	CNhs12064
CAGE	11464-119B6	bam	alignments	Mesenchymal%20Stem%20Cells%20-%20bone%20marrow%2c%20donor4.CNhs11316.11464-119B6	CNhs11316
CAGE	11465-119B7	bam	alignments	Smooth%20Muscle%20Cells%20-%20Prostate%2c%20donor3.CNhs11910.11465-119B7	CNhs11910
CAGE	11466-119B8	bam	alignments	Smooth%20Muscle%20Cells%20-%20Uterine%2c%20donor3.CNhs11927.11466-119B8	CNhs11927
CAGE	11467-119B9	bam	alignments	Preadipocyte%20-%20breast%2c%20donor1.CNhs11052.11467-119B9	CNhs11052
CAGE	11468-119C1	bam	alignments	Preadipocyte%20-%20omental%2c%20donor1.CNhs11065.11468-119C1	CNhs11065
CAGE	11469-119C2	bam	alignments	Preadipocyte%20-%20perirenal%2c%20donor1.CNhs12065.11469-119C2	CNhs12065
CAGE	11473-119C6	bam	alignments	Adipocyte%20-%20omental%2c%20donor1.CNhs11054.11473-119C6	CNhs11054
CAGE	11474-119C7	bam	alignments	Adipocyte%20-%20omental%2c%20donor2.CNhs12067.11474-119C7	CNhs12067
CAGE	11475-119C8	bam	alignments	Adipocyte%20-%20omental%2c%20donor3.CNhs12068.11475-119C8	CNhs12068
CAGE	11476-119C9	bam	alignments	Adipocyte%20-%20perirenal%2c%20donor1.CNhs12069.11476-119C9	CNhs12069
CAGE	11487-119E2	bam	alignments	Mast%20cell%20-%20stimulated%2c%20donor1.CNhs11073.11487-119E2	CNhs11073
CAGE	11491-119E6	bam	alignments	Pericytes%2c%20donor1.CNhs11317.11491-119E6	CNhs11317
CAGE	11492-119E7	bam	alignments	Fibroblast%20-%20Choroid%20Plexus%2c%20donor1.CNhs11319.11492-119E7	CNhs11319
CAGE	11493-119E8	bam	alignments	Meningeal%20Cells%2c%20donor1.CNhs11320.11493-119E8	CNhs11320
CAGE	11494-119E9	bam	alignments	Neurons%2c%20donor1.CNhs12338.11494-119E9	CNhs12338
CAGE	11496-119F2	bam	alignments	Oligodendrocyte%20-%20precursors%2c%20donor1.CNhs12586.11496-119F2	CNhs12586
CAGE	11498-119F4	bam	alignments	Schwann%20Cells%2c%20donor1.CNhs12073.11498-119F4	CNhs12073
CAGE	11499-119F5	bam	alignments	Perineurial%20Cells%2c%20donor1.CNhs12587.11499-119F5	CNhs12587
CAGE	11500-119F6	bam	alignments	Astrocyte%20-%20cerebellum%2c%20donor1.CNhs11321.11500-119F6	CNhs11321
CAGE	11502-119F8	bam	alignments	Melanocyte%20-%20dark%2c%20donor1.CNhs12591.11502-119F8	CNhs12591
CAGE	11504-119G1	bam	alignments	Hair%20Follicle%20Outer%20Root%20Sheath%20Cells%2c%20donor1.CNhs12339.11504-119G1	CNhs12339
CAGE	11506-119G3	bam	alignments	Fibroblast%20-%20Lymphatic%2c%20donor1.CNhs11322.11506-119G3	CNhs11322
CAGE	11507-119G4	bam	alignments	Esophageal%20Epithelial%20Cells%2c%20donor1.CNhs11323.11507-119G4	CNhs11323
CAGE	11508-119G5	bam	alignments	Smooth%20Muscle%20Cells%20-%20Esophageal%2c%20donor1.CNhs11324.11508-119G5	CNhs11324
CAGE	11509-119G6	bam	alignments	Smooth%20Muscle%20Cells%20-%20Intestinal%2c%20donor1.CNhs12595.11509-119G6	CNhs12595
CAGE	11510-119G7	bam	alignments	Alveolar%20Epithelial%20Cells%2c%20donor1.CNhs11325.11510-119G7	CNhs11325
CAGE	11511-119G8	bam	alignments	Bronchial%20Epithelial%20Cell%2c%20donor1.CNhs11327.11511-119G8	CNhs11327
CAGE	11512-119G9	bam	alignments	Smooth%20Muscle%20Cells%20-%20Bronchial%2c%20donor1.CNhs11328.11512-119G9	CNhs11328
CAGE	11513-119H1	bam	alignments	Smooth%20Muscle%20Cells%20-%20Tracheal%2c%20donor1.CNhs11329.11513-119H1	CNhs11329
CAGE	11514-119H2	bam	alignments	Renal%20Glomerular%20Endothelial%20Cells%2c%20donor1.CNhs12074.11514-119H2	CNhs12074
CAGE	11515-119H3	bam	alignments	Renal%20Proximal%20Tubular%20Epithelial%20Cell%2c%20donor1.CNhs11330.11515-119H3	CNhs11330
CAGE	11516-119H4	bam	alignments	Renal%20Cortical%20Epithelial%20Cells%2c%20donor1.CNhs11331.11516-119H4	CNhs11331
CAGE	11517-119H5	bam	alignments	Renal%20Epithelial%20Cells%2c%20donor1.CNhs11332.11517-119H5	CNhs11332
CAGE	11518-119H6	bam	alignments	Renal%20Mesangial%20Cells%2c%20donor1.CNhs11333.11518-119H6	CNhs11333
CAGE	11519-119H7	bam	alignments	Smooth%20Muscle%20Cells%20-%20Bladder%2c%20donor1.CNhs12893.11519-119H7	CNhs12893
CAGE	11520-119H8	bam	alignments	Urothelial%20Cells%2c%20donor1.CNhs11334.11520-119H8	CNhs11334
CAGE	11521-119H9	bam	alignments	Hepatic%20Sinusoidal%20Endothelial%20Cells%2c%20donor1.CNhs12075.11521-119H9	CNhs12075
CAGE	11523-119I2	bam	alignments	Hepatocyte%2c%20donor1.CNhs12340.11523-119I2	CNhs12340
CAGE	11524-119I3	bam	alignments	Hepatic%20Stellate%20Cells%20%28lipocyte%29%2c%20donor1.CNhs11335.11524-119I3	CNhs11335
CAGE	11525-119I4	bam	alignments	Cardiac%20Myocyte%2c%20donor1.CNhs12341.11525-119I4	CNhs12341
CAGE	11526-119I5	bam	alignments	Corneal%20Epithelial%20Cells%2c%20donor1.CNhs11336.11526-119I5	CNhs11336
CAGE	11527-119I6	bam	alignments	Keratocytes%2c%20donor1.CNhs11337.11527-119I6	CNhs11337
CAGE	11528-119I7	bam	alignments	Retinal%20Pigment%20Epithelial%20Cells%2c%20donor1.CNhs11338.11528-119I7	CNhs11338
CAGE	11529-119I8	bam	alignments	Lens%20Epithelial%20Cells%2c%20donor1.CNhs12342.11529-119I8	CNhs12342
CAGE	11530-119I9	bam	alignments	Iris%20Pigment%20Epithelial%20Cells%2c%20donor1.CNhs12596.11530-119I9	CNhs12596
CAGE	11531-120A1	bam	alignments	Fibroblast%20-%20Conjunctival%2c%20donor1.CNhs11339.11531-120A1	CNhs11339
CAGE	11532-120A2	bam	alignments	Trabecular%20Meshwork%20Cells%2c%20donor1.CNhs11340.11532-120A2	CNhs11340
CAGE	11533-120A3	bam	alignments	Amniotic%20Epithelial%20Cells%2c%20donor1.CNhs11341.11533-120A3	CNhs11341
CAGE	11535-120A5	bam	alignments	Fibroblast%20-%20Villous%20Mesenchymal%2c%20donor1.CNhs11343.11535-120A5	CNhs11343
CAGE	11536-120A6	bam	alignments	Mesenchymal%20Stem%20Cells%20-%20bone%20marrow%2c%20donor1.CNhs11344.11536-120A6	CNhs11344
CAGE	11537-120A7	bam	alignments	Mesenchymal%20Stem%20Cells%20-%20adipose%2c%20donor1.CNhs11345.11537-120A7	CNhs11345
CAGE	11538-120A8	bam	alignments	Mesenchymal%20Stem%20Cells%20-%20hepatic%2c%20donor1.CNhs11346.11538-120A8	CNhs11346
CAGE	11539-120A9	bam	alignments	Mesenchymal%20Stem%20Cells%20-%20umbilical%2c%20donor1.CNhs11347.11539-120A9	CNhs11347
CAGE	11540-120B1	bam	alignments	Fibroblast%20-%20Mammary%2c%20donor1.CNhs11348.11540-120B1	CNhs11348
CAGE	11541-120B2	bam	alignments	Smooth%20Muscle%20Cells%20-%20Umbilical%20Vein%2c%20donor1.CNhs12597.11541-120B2	CNhs12597
CAGE	11544-120B5	bam	alignments	CD19%2b%20B%20Cells%2c%20donor1.CNhs12343.11544-120B5	CNhs12343
CAGE	11547-120B8	bam	alignments	Mesenchymal%20Stem%20Cells%20-%20amniotic%20membrane%2c%20donor1.CNhs11349.11547-120B8	CNhs11349
CAGE	11548-120B9	bam	alignments	Mesenchymal%20Stem%20Cells%20-%20Wharton%27s%20Jelly%2c%20donor1.CNhs11057.11548-120B9	CNhs11057
CAGE	11549-120C1	bam	alignments	Multipotent%20Cord%20Blood%20Unrestricted%20Somatic%20Stem%20Cells%2c%20donor1.CNhs11350.11549-120C1	CNhs11350
CAGE	11553-120C5	bam	alignments	Fibroblast%20-%20skin%20normal%2c%20donor1.CNhs11351.11553-120C5	CNhs11351
CAGE	11554-120C6	bam	alignments	Fibroblast%20-%20skin%20walker%20warburg%2c%20donor1.CNhs11352.11554-120C6	CNhs11352
CAGE	11555-120C7	bam	alignments	Fibroblast%20-%20skin%20spinal%20muscular%20atrophy%2c%20donor1.CNhs11074.11555-120C7	CNhs11074
CAGE	11556-120C8	bam	alignments	Fibroblast%20-%20skin%20dystrophia%20myotonica%2c%20donor1.CNhs11353.11556-120C8	CNhs11353
CAGE	11557-120C9	bam	alignments	Fibroblast%20-%20skin%20dystrophia%20myotonica%2c%20donor2.CNhs11354.11557-120C9	CNhs11354
CAGE	11558-120D1	bam	alignments	Fibroblast%20-%20skin%20spinal%20muscular%20atrophy%2c%20donor2.CNhs11911.11558-120D1	CNhs11911
CAGE	11559-120D2	bam	alignments	Fibroblast%20-%20skin%20spinal%20muscular%20atrophy%2c%20donor3.CNhs11912.11559-120D2	CNhs11912
CAGE	11560-120D3	bam	alignments	Fibroblast%20-%20skin%20dystrophia%20myotonica%2c%20donor3.CNhs11913.11560-120D3	CNhs11913
CAGE	11561-120D4	bam	alignments	Fibroblast%20-%20skin%20normal%2c%20donor2.CNhs11914.11561-120D4	CNhs11914
CAGE	11563-120D6	bam	alignments	Mast%20cell%2c%20donor1.CNhs12566.11563-120D6	CNhs12566
CAGE	11565-120D8	bam	alignments	Mast%20cell%2c%20donor2.CNhs12594.11565-120D8	CNhs12594
CAGE	11566-120D9	bam	alignments	Mast%20cell%2c%20donor3.CNhs12593.11566-120D9	CNhs12593
CAGE	11567-120E1	bam	alignments	Mast%20cell%2c%20donor4.CNhs12592.11567-120E1	CNhs12592
CAGE	11571-120E5	bam	alignments	Pericytes%2c%20donor2.CNhs12079.11571-120E5	CNhs12079
CAGE	11572-120E6	bam	alignments	Fibroblast%20-%20Choroid%20Plexus%2c%20donor2.CNhs12344.11572-120E6	CNhs12344
CAGE	11573-120E7	bam	alignments	Meningeal%20Cells%2c%20donor2.CNhs12080.11573-120E7	CNhs12080
CAGE	11574-120E8	bam	alignments	Neurons%2c%20donor2.CNhs12726.11574-120E8	CNhs12726
CAGE	11578-120F3	bam	alignments	Schwann%20Cells%2c%20donor2.CNhs12345.11578-120F3	CNhs12345
CAGE	11579-120F4	bam	alignments	Perineurial%20Cells%2c%20donor2.CNhs12590.11579-120F4	CNhs12590
CAGE	11580-120F5	bam	alignments	Astrocyte%20-%20cerebellum%2c%20donor2.CNhs12081.11580-120F5	CNhs12081
CAGE	11582-120F7	bam	alignments	Melanocyte%20-%20dark%2c%20donor2.CNhs12346.11582-120F7	CNhs12346
CAGE	11584-120F9	bam	alignments	Hair%20Follicle%20Outer%20Root%20Sheath%20Cells%2c%20donor2.CNhs12347.11584-120F9	CNhs12347
CAGE	11586-120G2	bam	alignments	Fibroblast%20-%20Lymphatic%2c%20donor2.CNhs12082.11586-120G2	CNhs12082
CAGE	11587-120G3	bam	alignments	Esophageal%20Epithelial%20Cells%2c%20donor2.CNhs12083.11587-120G3	CNhs12083
CAGE	11588-120G4	bam	alignments	Smooth%20Muscle%20Cells%20-%20Esophageal%2c%20donor2.CNhs12727.11588-120G4	CNhs12727
CAGE	11590-120G6	bam	alignments	Alveolar%20Epithelial%20Cells%2c%20donor2.CNhs12084.11590-120G6	CNhs12084
CAGE	11591-120G7	bam	alignments	Bronchial%20Epithelial%20Cell%2c%20donor2.CNhs12085.11591-120G7	CNhs12085
CAGE	11592-120G8	bam	alignments	Smooth%20Muscle%20Cells%20-%20Bronchial%2c%20donor2.CNhs12348.11592-120G8	CNhs12348
CAGE	11593-120G9	bam	alignments	Smooth%20Muscle%20Cells%20-%20Tracheal%2c%20donor2.CNhs12567.11593-120G9	CNhs12567
CAGE	11594-120H1	bam	alignments	Renal%20Glomerular%20Endothelial%20Cells%2c%20donor2.CNhs12086.11594-120H1	CNhs12086
CAGE	11595-120H2	bam	alignments	Renal%20Proximal%20Tubular%20Epithelial%20Cell%2c%20donor2.CNhs12087.11595-120H2	CNhs12087
CAGE	11596-120H3	bam	alignments	Renal%20Cortical%20Epithelial%20Cells%2c%20donor2.CNhs12728.11596-120H3	CNhs12728
CAGE	11597-120H4	bam	alignments	Renal%20Epithelial%20Cells%2c%20donor2.CNhs12088.11597-120H4	CNhs12088
CAGE	11598-120H5	bam	alignments	Renal%20Mesangial%20Cells%2c%20donor2.CNhs12089.11598-120H5	CNhs12089
CAGE	11600-120H7	bam	alignments	Urothelial%20Cells%2c%20donor2.CNhs12091.11600-120H7	CNhs12091
CAGE	11601-120H8	bam	alignments	Hepatic%20Sinusoidal%20Endothelial%20Cells%2c%20donor2.CNhs12092.11601-120H8	CNhs12092
CAGE	11603-120I1	bam	alignments	Hepatocyte%2c%20donor2.CNhs12349.11603-120I1	CNhs12349
CAGE	11604-120I2	bam	alignments	Hepatic%20Stellate%20Cells%20%28lipocyte%29%2c%20donor2.CNhs12093.11604-120I2	CNhs12093
CAGE	11605-120I3	bam	alignments	Cardiac%20Myocyte%2c%20donor2.CNhs12350.11605-120I3	CNhs12350
CAGE	11606-120I4	bam	alignments	Corneal%20Epithelial%20Cells%2c%20donor2.CNhs12094.11606-120I4	CNhs12094
CAGE	11607-120I5	bam	alignments	Keratocytes%2c%20donor2.CNhs12095.11607-120I5	CNhs12095
CAGE	11608-120I6	bam	alignments	Retinal%20Pigment%20Epithelial%20Cells%2c%20donor2.CNhs12096.11608-120I6	CNhs12096
CAGE	11609-120I7	bam	alignments	Lens%20Epithelial%20Cells%2c%20donor2.CNhs12568.11609-120I7	CNhs12568
CAGE	11612-122A1	bam	alignments	Trabecular%20Meshwork%20Cells%2c%20donor2.CNhs12097.11612-122A1	CNhs12097
CAGE	11613-122A2	bam	alignments	Amniotic%20Epithelial%20Cells%2c%20donor2.CNhs12098.11613-122A2	CNhs12098
CAGE	11615-122A4	bam	alignments	Fibroblast%20-%20Villous%20Mesenchymal%2c%20donor2.CNhs12099.11615-122A4	CNhs12099
CAGE	11616-122A5	bam	alignments	Mesenchymal%20Stem%20Cells%20-%20bone%20marrow%2c%20donor2.CNhs12100.11616-122A5	CNhs12100
CAGE	11617-122A6	bam	alignments	Mesenchymal%20Stem%20Cells%20-%20adipose%2c%20donor2.CNhs12101.11617-122A6	CNhs12101
CAGE	11618-122A7	bam	alignments	Mesenchymal%20Stem%20Cells%20-%20hepatic%2c%20donor2.CNhs12730.11618-122A7	CNhs12730
CAGE	11619-122A8	bam	alignments	Mesenchymal%20Stem%20Cells%20-%20umbilical%2c%20donor2.CNhs12102.11619-122A8	CNhs12102
CAGE	11620-122A9	bam	alignments	Fibroblast%20-%20Mammary%2c%20donor2.CNhs12103.11620-122A9	CNhs12103
CAGE	11621-122B1	bam	alignments	Smooth%20Muscle%20Cells%20-%20Umbilical%20Vein%2c%20donor2.CNhs12569.11621-122B1	CNhs12569
CAGE	11624-122B4	bam	alignments	CD19%2b%20B%20Cells%2c%20donor2.CNhs12352.11624-122B4	CNhs12352
CAGE	11627-122B7	bam	alignments	Mesenchymal%20Stem%20Cells%20-%20amniotic%20membrane%2c%20donor2.CNhs12104.11627-122B7	CNhs12104
CAGE	11629-122B9	bam	alignments	Multipotent%20Cord%20Blood%20Unrestricted%20Somatic%20Stem%20Cells%2c%20donor2.CNhs12105.11629-122B9	CNhs12105
CAGE	11652-122E5	bam	alignments	Pericytes%2c%20donor3.CNhs12116.11652-122E5	CNhs12116
CAGE	11653-122E6	bam	alignments	Fibroblast%20-%20Choroid%20Plexus%2c%20donor3.CNhs12620.11653-122E6	CNhs12620
CAGE	11654-122E7	bam	alignments	Meningeal%20Cells%2c%20donor3.CNhs12731.11654-122E7	CNhs12731
CAGE	11655-122E8	bam	alignments	Neurons%2c%20donor3.CNhs13815.11655-122E8	CNhs13815
CAGE	11659-122F3	bam	alignments	Schwann%20Cells%2c%20donor3.CNhs12621.11659-122F3	CNhs12621
CAGE	11661-122F5	bam	alignments	Astrocyte%20-%20cerebellum%2c%20donor3.CNhs12117.11661-122F5	CNhs12117
CAGE	11663-122F7	bam	alignments	Melanocyte%20-%20dark%2c%20donor3.CNhs12570.11663-122F7	CNhs12570
CAGE	11667-122G2	bam	alignments	Fibroblast%20-%20Lymphatic%2c%20donor3.CNhs12118.11667-122G2	CNhs12118
CAGE	11668-122G3	bam	alignments	Esophageal%20Epithelial%20Cells%2c%20donor3.CNhs12622.11668-122G3	CNhs12622
CAGE	11671-122G6	bam	alignments	Alveolar%20Epithelial%20Cells%2c%20donor3.CNhs12119.11671-122G6	CNhs12119
CAGE	11672-122G7	bam	alignments	Bronchial%20Epithelial%20Cell%2c%20donor3.CNhs12623.11672-122G7	CNhs12623
CAGE	11674-122G9	bam	alignments	Smooth%20Muscle%20Cells%20-%20Tracheal%2c%20donor3.CNhs12894.11674-122G9	CNhs12894
CAGE	11675-122H1	bam	alignments	Renal%20Glomerular%20Endothelial%20Cells%2c%20donor3.CNhs12624.11675-122H1	CNhs12624
CAGE	11676-122H2	bam	alignments	Renal%20Proximal%20Tubular%20Epithelial%20Cell%2c%20donor3.CNhs12120.11676-122H2	CNhs12120
CAGE	11678-122H4	bam	alignments	Renal%20Epithelial%20Cells%2c%20donor3.CNhs12732.11678-122H4	CNhs12732
CAGE	11679-122H5	bam	alignments	Renal%20Mesangial%20Cells%2c%20donor3.CNhs12121.11679-122H5	CNhs12121
CAGE	11681-122H7	bam	alignments	Urothelial%20Cells%2c%20donor3.CNhs12122.11681-122H7	CNhs12122
CAGE	11682-122H8	bam	alignments	Hepatic%20Sinusoidal%20Endothelial%20Cells%2c%20donor3.CNhs12625.11682-122H8	CNhs12625
CAGE	11684-122I1	bam	alignments	Hepatocyte%2c%20donor3.CNhs12626.11684-122I1	CNhs12626
CAGE	11685-122I2	bam	alignments	Hepatic%20Stellate%20Cells%20%28lipocyte%29%2c%20donor3.CNhs12627.11685-122I2	CNhs12627
CAGE	11686-122I3	bam	alignments	Cardiac%20Myocyte%2c%20donor3.CNhs12571.11686-122I3	CNhs12571
CAGE	11687-122I4	bam	alignments	Corneal%20Epithelial%20Cells%2c%20donor3.CNhs12123.11687-122I4	CNhs12123
CAGE	11688-122I5	bam	alignments	Keratocytes%2c%20donor3.CNhs12921.11688-122I5	CNhs12921
CAGE	11689-122I6	bam	alignments	Retinal%20Pigment%20Epithelial%20Cells%2c%20donor3.CNhs12733.11689-122I6	CNhs12733
CAGE	11690-122I7	bam	alignments	Lens%20Epithelial%20Cells%2c%20donor3.CNhs12572.11690-122I7	CNhs12572
CAGE	11692-122I9	bam	alignments	Fibroblast%20-%20Conjunctival%2c%20donor3.CNhs12734.11692-122I9	CNhs12734
CAGE	11693-123A1	bam	alignments	Trabecular%20Meshwork%20Cells%2c%20donor3.CNhs12124.11693-123A1	CNhs12124
CAGE	11694-123A2	bam	alignments	Amniotic%20Epithelial%20Cells%2c%20donor3.CNhs12125.11694-123A2	CNhs12125
CAGE	11696-123A4	bam	alignments	Fibroblast%20-%20Villous%20Mesenchymal%2c%20donor3.CNhs12920.11696-123A4	CNhs12920
CAGE	11697-123A5	bam	alignments	Mesenchymal%20Stem%20Cells%20-%20bone%20marrow%2c%20donor3.CNhs12126.11697-123A5	CNhs12126
CAGE	11698-123A6	bam	alignments	Mesenchymal%20Stem%20Cells%20-%20adipose%2c%20donor3.CNhs12922.11698-123A6	CNhs12922
CAGE	11700-123A8	bam	alignments	Mesenchymal%20Stem%20Cells%20-%20umbilical%2c%20donor3.CNhs12127.11700-123A8	CNhs12127
CAGE	11701-123A9	bam	alignments	Fibroblast%20-%20Mammary%2c%20donor3.CNhs12128.11701-123A9	CNhs12128
CAGE	11702-123B1	bam	alignments	Smooth%20Muscle%20Cells%20-%20Umbilical%20Vein%2c%20donor3.CNhs13076.11702-123B1	CNhs13076
CAGE	11705-123B4	bam	alignments	CD19%2b%20B%20Cells%2c%20donor3.CNhs12354.11705-123B4	CNhs12354
CAGE	11747-123G1	bam	alignments	mesenchymal%20precursor%20cell%20-%20adipose%2c%20donor1.CNhs12363.11747-123G1	CNhs12363
CAGE	11748-123G2	bam	alignments	mesenchymal%20precursor%20cell%20-%20adipose%2c%20donor2.CNhs12364.11748-123G2	CNhs12364
CAGE	11749-123G3	bam	alignments	mesenchymal%20precursor%20cell%20-%20adipose%2c%20donor3.CNhs12365.11749-123G3	CNhs12365
CAGE	11750-123G4	bam	alignments	mesenchymal%20precursor%20cell%20-%20bone%20marrow%2c%20donor1.CNhs12366.11750-123G4	CNhs12366
CAGE	11751-123G5	bam	alignments	mesenchymal%20precursor%20cell%20-%20bone%20marrow%2c%20donor2.CNhs12367.11751-123G5	CNhs12367
CAGE	11752-123G6	bam	alignments	mesenchymal%20precursor%20cell%20-%20cardiac%2c%20donor1.CNhs12368.11752-123G6	CNhs12368
CAGE	11753-123G7	bam	alignments	mesenchymal%20precursor%20cell%20-%20cardiac%2c%20donor2.CNhs12369.11753-123G7	CNhs12369
CAGE	11754-123G8	bam	alignments	mesenchymal%20precursor%20cell%20-%20cardiac%2c%20donor3.CNhs12370.11754-123G8	CNhs12370
CAGE	11755-123G9	bam	alignments	mesenchymal%20precursor%20cell%20-%20cardiac%2c%20donor4.CNhs12371.11755-123G9	CNhs12371
CAGE	11756-123H1	bam	alignments	mesenchymal%20precursor%20cell%20-%20ovarian%20cancer%20left%20ovary%2c%20donor1.CNhs12372.11756-123H1	CNhs12372
CAGE	11757-123H2	bam	alignments	mesenchymal%20precursor%20cell%20-%20ovarian%20cancer%20right%20ovary%2c%20donor1.CNhs12373.11757-123H2	CNhs12373
CAGE	11758-123H3	bam	alignments	mesenchymal%20precursor%20cell%20-%20ovarian%20cancer%20metastasis%2c%20donor1.CNhs12374.11758-123H3	CNhs12374
CAGE	11759-123H4	bam	alignments	mesenchymal%20precursor%20cell%20-%20ovarian%20cancer%20right%20ovary%2c%20donor2.CNhs12375.11759-123H4	CNhs12375
CAGE	11760-123H5	bam	alignments	mesenchymal%20precursor%20cell%20-%20ovarian%20cancer%20left%20ovary%2c%20donor3.CNhs12376.11760-123H5	CNhs12376
CAGE	11761-123H6	bam	alignments	mesenchymal%20precursor%20cell%20-%20ovarian%20cancer%20right%20ovary%2c%20donor3%20%28SOC-57-02%29.CNhs12377.11761-123H6	CNhs12377
CAGE	11762-123H7	bam	alignments	mesenchymal%20precursor%20cell%20-%20ovarian%20cancer%20metastasis%2c%20donor3.CNhs12378.11762-123H7	CNhs12378
CAGE	11763-123H8	bam	alignments	tenocyte%2c%20donor1.CNhs12639.11763-123H8	CNhs12639
CAGE	11765-123I1	bam	alignments	tenocyte%2c%20donor2.CNhs12640.11765-123I1	CNhs12640
CAGE	11768-123I4	bam	alignments	tenocyte%2c%20donor3.CNhs12641.11768-123I4	CNhs12641
CAGE	11769-123I5	bam	alignments	Bronchial%20Epithelial%20Cell%2c%20donor7.CNhs12642.11769-123I5	CNhs12642
CAGE	11771-123I7	bam	alignments	salivary%20acinar%20cells%2c%20donor1.CNhs12810.11771-123I7	CNhs12810
CAGE	11772-123I8	bam	alignments	salivary%20acinar%20cells%2c%20donor2.CNhs12811.11772-123I8	CNhs12811
CAGE	11773-123I9	bam	alignments	salivary%20acinar%20cells%2c%20donor3.CNhs12812.11773-123I9	CNhs12812
CAGE	11782-124A9	bam	alignments	CD4%2bCD25%2bCD45RA-%20memory%20regulatory%20T%20cells%2c%20donor1.CNhs13195.11782-124A9	CNhs13195
CAGE	11783-124B1	bam	alignments	Renal%20Glomerular%20Endothelial%20Cells%2c%20donor4.CNhs13080.11783-124B1	CNhs13080
CAGE	11784-124B2	bam	alignments	CD4%2bCD25-CD45RA%2b%20naive%20conventional%20T%20cells%2c%20donor1.CNhs13223.11784-124B2	CNhs13223
CAGE	11788-124B6	bam	alignments	CD14%2bCD16-%20Monocytes%2c%20donor1.CNhs13224.11788-124B6	CNhs13224
CAGE	11789-124B7	bam	alignments	CD14%2bCD16%2b%20Monocytes%2c%20donor1.CNhs13541.11789-124B7	CNhs13541
CAGE	11791-124B9	bam	alignments	CD4%2bCD25-CD45RA%2b%20naive%20conventional%20T%20cells%20expanded%2c%20donor1.CNhs13202.11791-124B9	CNhs13202
CAGE	11792-124C1	bam	alignments	CD4%2bCD25-CD45RA-%20memory%20conventional%20T%20cells%20expanded%2c%20donor1.CNhs13215.11792-124C1	CNhs13215
CAGE	11793-124C2	bam	alignments	CD4%2bCD25%2bCD45RA%2b%20naive%20regulatory%20T%20cells%20expanded%2c%20donor1.CNhs13203.11793-124C2	CNhs13203
CAGE	11794-124C3	bam	alignments	CD4%2bCD25%2bCD45RA-%20memory%20regulatory%20T%20cells%20expanded%2c%20donor1.CNhs13204.11794-124C3	CNhs13204
CAGE	11795-124C4	bam	alignments	CD4%2bCD25-CD45RA%2b%20naive%20conventional%20T%20cells%2c%20donor2.CNhs13205.11795-124C4	CNhs13205
CAGE	11797-124C6	bam	alignments	CD4%2bCD25%2bCD45RA-%20memory%20regulatory%20T%20cells%2c%20donor2.CNhs13206.11797-124C6	CNhs13206
CAGE	11799-124C8	bam	alignments	CD14%2bCD16-%20Monocytes%2c%20donor2.CNhs13216.11799-124C8	CNhs13216
CAGE	11800-124C9	bam	alignments	CD14-CD16%2b%20Monocytes%2c%20donor2.CNhs13207.11800-124C9	CNhs13207
CAGE	11801-124D1	bam	alignments	CD14%2bCD16%2b%20Monocytes%2c%20donor2.CNhs13208.11801-124D1	CNhs13208
CAGE	11833-124G6	bam	alignments	mesenchymal%20precursor%20cell%20-%20ovarian%20cancer%20left%20ovary%2c%20donor2.CNhs13092.11833-124G6	CNhs13092
CAGE	11835-124G8	bam	alignments	mesenchymal%20precursor%20cell%20-%20ovarian%20cancer%20metastasis%2c%20donor2.CNhs13093.11835-124G8	CNhs13093
CAGE	11836-124G9	bam	alignments	mesenchymal%20precursor%20cell%20-%20ovarian%20cancer%20left%20ovary%2c%20donor4.CNhs13094.11836-124G9	CNhs13094
CAGE	11837-124H1	bam	alignments	mesenchymal%20precursor%20cell%20-%20ovarian%20cancer%20right%20ovary%2c%20donor4.CNhs13096.11837-124H1	CNhs13096
CAGE	11838-124H2	bam	alignments	mesenchymal%20precursor%20cell%20-%20ovarian%20cancer%20metastasis%2c%20donor4.CNhs13097.11838-124H2	CNhs13097
CAGE	11840-124H4	bam	alignments	mesenchymal%20precursor%20cell%20-%20bone%20marrow%2c%20donor3.CNhs13098.11840-124H4	CNhs13098
CAGE	11842-124H6	bam	alignments	mesenchymal%20precursor%20cell%20-%20ovarian%20cancer%20right%20ovary%2c%20donor3%20%28SOC-57-02-G%29.CNhs13507.11842-124H6	CNhs13507
CAGE	11860-125A6	bam	alignments	CD14%2b%20monocytes%20-%20treated%20with%20BCG%2c%20donor1.CNhs13465.11860-125A6	CNhs13465
CAGE	11861-125A7	bam	alignments	CD14%2b%20monocytes%20-%20treated%20with%20IFN%20%2b%20N-hexane%2c%20donor1.CNhs13466.11861-125A7	CNhs13466
CAGE	11862-125A8	bam	alignments	CD14%2b%20monocytes%20-%20treated%20with%20Trehalose%20dimycolate%20%28TDM%29%2c%20donor1.CNhs13467.11862-125A8	CNhs13467
CAGE	11863-125A9	bam	alignments	CD14%2b%20monocytes%20-%20mock%20treated%2c%20donor1.CNhs13468.11863-125A9	CNhs13468
CAGE	11864-125B1	bam	alignments	CD14%2b%20monocytes%20-%20treated%20with%20Group%20A%20streptococci%2c%20donor1.CNhs13469.11864-125B1	CNhs13469
CAGE	11865-125B2	bam	alignments	CD14%2b%20monocytes%20-%20treated%20with%20lipopolysaccharide%2c%20donor1.CNhs13470.11865-125B2	CNhs13470
CAGE	11866-125B3	bam	alignments	CD14%2b%20monocytes%20-%20treated%20with%20Salmonella%2c%20donor1.CNhs13471.11866-125B3	CNhs13471
CAGE	11867-125B4	bam	alignments	CD14%2b%20monocytes%20-%20treated%20with%20Cryptococcus%2c%20donor1.CNhs13472.11867-125B4	CNhs13472
CAGE	11868-125B5	bam	alignments	CD14%2b%20monocytes%20-%20treated%20with%20Candida%2c%20donor1.CNhs13473.11868-125B5	CNhs13473
CAGE	11869-125B6	bam	alignments	CD14%2b%20monocytes%20-%20treated%20with%20B-glucan%2c%20donor1.CNhs13474.11869-125B6	CNhs13474
CAGE	11870-125B7	bam	alignments	CD14%2b%20monocytes%20-%20treated%20with%20BCG%2c%20donor2.CNhs13475.11870-125B7	CNhs13475
CAGE	11871-125B8	bam	alignments	CD14%2b%20monocytes%20-%20treated%20with%20IFN%20%2b%20N-hexane%2c%20donor2.CNhs13476.11871-125B8	CNhs13476
CAGE	11872-125B9	bam	alignments	CD14%2b%20monocytes%20-%20treated%20with%20Trehalose%20dimycolate%20%28TDM%29%2c%20donor2.CNhs13483.11872-125B9	CNhs13483
CAGE	11873-125C1	bam	alignments	CD14%2b%20monocytes%20-%20mock%20treated%2c%20donor2.CNhs13484.11873-125C1	CNhs13484
CAGE	11874-125C2	bam	alignments	CD14%2b%20monocytes%20-%20treated%20with%20Group%20A%20streptococci%2c%20donor2.CNhs13532.11874-125C2	CNhs13532
CAGE	11875-125C3	bam	alignments	CD14%2b%20monocytes%20-%20treated%20with%20lipopolysaccharide%2c%20donor2.CNhs13533.11875-125C3	CNhs13533
CAGE	11876-125C4	bam	alignments	CD14%2b%20monocytes%20-%20treated%20with%20Salmonella%2c%20donor2.CNhs13485.11876-125C4	CNhs13485
CAGE	11877-125C5	bam	alignments	CD14%2b%20monocytes%20-%20treated%20with%20Cryptococcus%2c%20donor2.CNhs13487.11877-125C5	CNhs13487
CAGE	11878-125C6	bam	alignments	CD14%2b%20monocytes%20-%20treated%20with%20Candida%2c%20donor2.CNhs13488.11878-125C6	CNhs13488
CAGE	11879-125C7	bam	alignments	CD14%2b%20monocytes%20-%20treated%20with%20B-glucan%2c%20donor2.CNhs13489.11879-125C7	CNhs13489
CAGE	11880-125C8	bam	alignments	CD14%2b%20monocytes%20-%20treated%20with%20BCG%2c%20donor3.CNhs13543.11880-125C8	CNhs13543
CAGE	11881-125C9	bam	alignments	CD14%2b%20monocytes%20-%20treated%20with%20IFN%20%2b%20N-hexane%2c%20donor3.CNhs13490.11881-125C9	CNhs13490
CAGE	11882-125D1	bam	alignments	CD14%2b%20monocytes%20-%20treated%20with%20Trehalose%20dimycolate%20%28TDM%29%2c%20donor3.CNhs13544.11882-125D1	CNhs13544
CAGE	11883-125D2	bam	alignments	CD14%2b%20monocytes%20-%20mock%20treated%2c%20donor3.CNhs13491.11883-125D2	CNhs13491
CAGE	11884-125D3	bam	alignments	CD14%2b%20monocytes%20-%20treated%20with%20Group%20A%20streptococci%2c%20donor3.CNhs13492.11884-125D3	CNhs13492
CAGE	11885-125D4	bam	alignments	CD14%2b%20monocytes%20-%20treated%20with%20lipopolysaccharide%2c%20donor3.CNhs13545.11885-125D4	CNhs13545
CAGE	11886-125D5	bam	alignments	CD14%2b%20monocytes%20-%20treated%20with%20Salmonella%2c%20donor3.CNhs13493.11886-125D5	CNhs13493
CAGE	11887-125D6	bam	alignments	CD14%2b%20monocytes%20-%20treated%20with%20Cryptococcus%2c%20donor3.CNhs13546.11887-125D6	CNhs13546
CAGE	11888-125D7	bam	alignments	CD14%2b%20monocytes%20-%20treated%20with%20Candida%2c%20donor3.CNhs13494.11888-125D7	CNhs13494
CAGE	11889-125D8	bam	alignments	CD14%2b%20monocytes%20-%20treated%20with%20B-glucan%2c%20donor3.CNhs13495.11889-125D8	CNhs13495
CAGE	11901-125F2	bam	alignments	migratory%20langerhans%20cells%2c%20donor1.CNhs13535.11901-125F2	CNhs13535
CAGE	11902-125F3	bam	alignments	migratory%20langerhans%20cells%2c%20donor2.CNhs13536.11902-125F3	CNhs13536
CAGE	11903-125F4	bam	alignments	migratory%20langerhans%20cells%2c%20donor3.CNhs13547.11903-125F4	CNhs13547
CAGE	11904-125F5	bam	alignments	immature%20langerhans%20cells%2c%20donor1.CNhs13537.11904-125F5	CNhs13537
CAGE	11905-125F6	bam	alignments	immature%20langerhans%20cells%2c%20donor2.CNhs13480.11905-125F6	CNhs13480
CAGE	11906-125F7	bam	alignments	CD4%2bCD25-CD45RA%2b%20naive%20conventional%20T%20cells%2c%20donor3.CNhs13512.11906-125F7	CNhs13512
CAGE	11907-125F8	bam	alignments	CD4%2bCD25%2bCD45RA%2b%20naive%20regulatory%20T%20cells%2c%20donor3.CNhs13513.11907-125F8	CNhs13513
CAGE	11908-125F9	bam	alignments	CD4%2bCD25%2bCD45RA-%20memory%20regulatory%20T%20cells%2c%20donor3.CNhs13538.11908-125F9	CNhs13538
CAGE	11909-125G1	bam	alignments	CD4%2bCD25-CD45RA-%20memory%20conventional%20T%20cells%2c%20donor3.CNhs13539.11909-125G1	CNhs13539
CAGE	11910-125G2	bam	alignments	CD14%2bCD16-%20Monocytes%2c%20donor3.CNhs13540.11910-125G2	CNhs13540
CAGE	11911-125G3	bam	alignments	CD14-CD16%2b%20Monocytes%2c%20donor3.CNhs13548.11911-125G3	CNhs13548
CAGE	11912-125G4	bam	alignments	CD14%2bCD16%2b%20Monocytes%2c%20donor3.CNhs13549.11912-125G4	CNhs13549
CAGE	11913-125G5	bam	alignments	CD4%2bCD25-CD45RA%2b%20naive%20conventional%20T%20cells%20expanded%2c%20donor2.CNhs13813.11913-125G5	CNhs13813
CAGE	11914-125G6	bam	alignments	CD4%2bCD25-CD45RA-%20memory%20conventional%20T%20cells%20expanded%2c%20donor2.CNhs13920.11914-125G6	CNhs13920
CAGE	11915-125G7	bam	alignments	CD4%2bCD25%2bCD45RA%2b%20naive%20regulatory%20T%20cells%20expanded%2c%20donor2.CNhs13918.11915-125G7	CNhs13918
CAGE	11916-125G8	bam	alignments	CD4%2bCD25%2bCD45RA-%20memory%20regulatory%20T%20cells%20expanded%2c%20donor2.CNhs13811.11916-125G8	CNhs13811
CAGE	11917-125G9	bam	alignments	CD4%2bCD25-CD45RA%2b%20naive%20conventional%20T%20cells%20expanded%2c%20donor3.CNhs13814.11917-125G9	CNhs13814
CAGE	11918-125H1	bam	alignments	CD4%2bCD25-CD45RA-%20memory%20conventional%20T%20cells%20expanded%2c%20donor3.CNhs13921.11918-125H1	CNhs13921
CAGE	11919-125H2	bam	alignments	CD4%2bCD25%2bCD45RA%2b%20naive%20regulatory%20T%20cells%20expanded%2c%20donor3.CNhs13919.11919-125H2	CNhs13919
CAGE	11920-125H3	bam	alignments	CD4%2bCD25%2bCD45RA-%20memory%20regulatory%20T%20cells%20expanded%2c%20donor3.CNhs13812.11920-125H3	CNhs13812
CAGE	11921-125H4	bam	alignments	Fibroblast%20-%20Gingival%2c%20donor6%20%28aggressive%20periodontitis%29.CNhs14128.11921-125H4	CNhs14128
CAGE	11922-125H5	bam	alignments	Fibroblast%20-%20Gingival%2c%20donor6%20%28control%29.CNhs14129.11922-125H5	CNhs14129
CAGE	11923-125H6	bam	alignments	Fibroblast%20-%20Gingival%2c%20donor7%20%28aggressive%20periodontitis%29.CNhs14130.11923-125H6	CNhs14130
CAGE	11924-125H7	bam	alignments	Fibroblast%20-%20Gingival%2c%20donor7%20%28control%29.CNhs14131.11924-125H7	CNhs14131
CAGE	11925-125H8	bam	alignments	Fibroblast%20-%20Gingival%2c%20donor8%20%28chronic%20periodontitis%29.CNhs14132.11925-125H8	CNhs14132
CAGE	11926-125H9	bam	alignments	Fibroblast%20-%20Gingival%2c%20donor8%20%28control%29.CNhs14133.11926-125H9	CNhs14133
CAGE	11927-125I1	bam	alignments	Fibroblast%20-%20Gingival%2c%20donor9%20%28control%29.CNhs14134.11927-125I1	CNhs14134
CAGE	11928-125I2	bam	alignments	Fibroblast%20-%20Gingival%2c%20donor10%20%28periodontitis%29.CNhs14135.11928-125I2	CNhs14135
CAGE	11929-125I3	bam	alignments	Mallassez-derived%20cells%2c%20donor2.CNhs13550.11929-125I3	CNhs13550
CAGE	11930-125I4	bam	alignments	Mallassez-derived%20cells%2c%20donor3.CNhs13551.11930-125I4	CNhs13551
CAGE	11931-125I5	bam	alignments	CD34%20cells%20differentiated%20to%20erythrocyte%20lineage%2c%20biol_%20rep1.CNhs13552.11931-125I5	CNhs13552
CAGE	11932-125I6	bam	alignments	CD34%20cells%20differentiated%20to%20erythrocyte%20lineage%2c%20biol_%20rep2.CNhs13553.11932-125I6	CNhs13553
CAGE	11933-125I7	bam	alignments	Olfactory%20epithelial%20cells%2c%20donor1.CNhs13816.11933-125I7	CNhs13816
CAGE	11934-125I8	bam	alignments	Olfactory%20epithelial%20cells%2c%20donor2.CNhs13817.11934-125I8	CNhs13817
CAGE	11935-125I9	bam	alignments	Olfactory%20epithelial%20cells%2c%20donor3.CNhs13818.11935-125I9	CNhs13818
CAGE	11936-126A1	bam	alignments	Olfactory%20epithelial%20cells%2c%20donor4.CNhs13819.11936-126A1	CNhs13819
CAGE	11937-126A2	bam	alignments	gamma%20delta%20positive%20T%20cells%2c%20donor1.CNhs13914.11937-126A2	CNhs13914
CAGE	11938-126A3	bam	alignments	gamma%20delta%20positive%20T%20cells%2c%20donor2.CNhs13915.11938-126A3	CNhs13915
CAGE	11939-126A4	bam	alignments	Mast%20cell%2c%20expanded%2c%20donor5.CNhs13924.11939-126A4	CNhs13924
CAGE	11940-126A5	bam	alignments	Mast%20cell%2c%20expanded%20and%20stimulated%2c%20donor5.CNhs13925.11940-126A5	CNhs13925
CAGE	11941-126A6	bam	alignments	Mast%20cell%2c%20expanded%2c%20donor8.CNhs13926.11941-126A6	CNhs13926
CAGE	11942-126A7	bam	alignments	Mast%20cell%2c%20expanded%20and%20stimulated%2c%20donor8.CNhs13927.11942-126A7	CNhs13927
CAGE	11960-126C7	bam	alignments	Smooth%20muscle%20cells%20-%20airway%2c%20asthmatic%2c%20donor1.CNhs14183.11960-126C7	CNhs14183
CAGE	11961-126C8	bam	alignments	Smooth%20muscle%20cells%20-%20airway%2c%20asthmatic%2c%20donor2.CNhs14184.11961-126C8	CNhs14184
CAGE	11962-126C9	bam	alignments	Smooth%20muscle%20cells%20-%20airway%2c%20asthmatic%2c%20donor3.CNhs14186.11962-126C9	CNhs14186
CAGE	11963-126D1	bam	alignments	Smooth%20muscle%20cells%20-%20airway%2c%20asthmatic%2c%20donor4.CNhs14187.11963-126D1	CNhs14187
CAGE	11964-126D2	bam	alignments	Smooth%20muscle%20cells%20-%20airway%2c%20asthmatic%2c%20donor5.CNhs14188.11964-126D2	CNhs14188
CAGE	11965-126D3	bam	alignments	Smooth%20muscle%20cells%20-%20airway%2c%20asthmatic%2c%20donor6.CNhs14189.11965-126D3	CNhs14189
CAGE	11966-126D4	bam	alignments	Smooth%20muscle%20cells%20-%20airway%2c%20control%2c%20donor1.CNhs14190.11966-126D4	CNhs14190
CAGE	11967-126D5	bam	alignments	Smooth%20muscle%20cells%20-%20airway%2c%20control%2c%20donor2.CNhs14191.11967-126D5	CNhs14191
CAGE	11968-126D6	bam	alignments	Smooth%20muscle%20cells%20-%20airway%2c%20control%2c%20donor3.CNhs14192.11968-126D6	CNhs14192
CAGE	11969-126D7	bam	alignments	Smooth%20muscle%20cells%20-%20airway%2c%20control%2c%20donor4.CNhs14193.11969-126D7	CNhs14193
CAGE	12176-128I7	bam	alignments	Whole%20blood%20%28ribopure%29%2c%20donor090325%2c%20donation1.CNhs11075.12176-128I7	CNhs11075
CAGE	12177-128I8	bam	alignments	Whole%20blood%20%28ribopure%29%2c%20donor090325%2c%20donation2.CNhs11076.12177-128I8	CNhs11076
CAGE	12179-129A1	bam	alignments	Whole%20blood%20%28ribopure%29%2c%20donor090309%2c%20donation1.CNhs11675.12179-129A1	CNhs11675
CAGE	12180-129A2	bam	alignments	Whole%20blood%20%28ribopure%29%2c%20donor090309%2c%20donation2.CNhs11671.12180-129A2	CNhs11671
CAGE	12181-129A3	bam	alignments	Whole%20blood%20%28ribopure%29%2c%20donor090309%2c%20donation3.CNhs11948.12181-129A3	CNhs11948
CAGE	12182-129A4	bam	alignments	Whole%20blood%20%28ribopure%29%2c%20donor090612%2c%20donation1.CNhs11672.12182-129A4	CNhs11672
CAGE	12183-129A5	bam	alignments	Whole%20blood%20%28ribopure%29%2c%20donor090612%2c%20donation2.CNhs11673.12183-129A5	CNhs11673
CAGE	12184-129A6	bam	alignments	Whole%20blood%20%28ribopure%29%2c%20donor090612%2c%20donation3.CNhs11949.12184-129A6	CNhs11949
CAGE	12225-129F2	bam	alignments	CD34%2b%20stem%20cells%20-%20adult%20bone%20marrow%20derived%2c%20donor1%2c%20tech_rep1.CNhs12588.12225-129F2	CNhs12588
CAGE	12226-129F3	bam	alignments	nasal%20epithelial%20cells%2c%20donor1%2c%20tech_rep1.CNhs12589.12226-129F3	CNhs12589
CAGE	12227-129F4	bam	alignments	nasal%20epithelial%20cells%2c%20donor2.CNhs12574.12227-129F4	CNhs12574
CAGE	12235-129G3	bam	alignments	amniotic%20membrane%20cells%2c%20donor1.CNhs12502.12235-129G3	CNhs12502
CAGE	12236-129G4	bam	alignments	amniotic%20membrane%20cells%2c%20donor2.CNhs12503.12236-129G4	CNhs12503
CAGE	12237-129G5	bam	alignments	amniotic%20membrane%20cells%2c%20donor3.CNhs12379.12237-129G5	CNhs12379
CAGE	12238-129G6	bam	alignments	chorionic%20membrane%20cells%2c%20donor1.CNhs12504.12238-129G6	CNhs12504
CAGE	12239-129G7	bam	alignments	chorionic%20membrane%20cells%2c%20donor2.CNhs12506.12239-129G7	CNhs12506
CAGE	12240-129G8	bam	alignments	chorionic%20membrane%20cells%2c%20donor3.CNhs12380.12240-129G8	CNhs12380
CAGE	12243-129H2	bam	alignments	Basophils%2c%20donor3.CNhs12575.12243-129H2	CNhs12575
CAGE	10000-101A1	bam	alignments	Clontech%20Human%20Universal%20Reference%20Total%20RNA%2c%20pool1.CNhs10608.10000-101A1	CNhs10608
CAGE	10002-101A5	bam	alignments	SABiosciences%20XpressRef%20Human%20Universal%20Total%20RNA%2c%20pool1.CNhs10610.10002-101A5	CNhs10610
CAGE	10007-101B4	bam	alignments	Universal%20RNA%20-%20Human%20Normal%20Tissues%20Biochain%2c%20pool1.CNhs10612.10007-101B4	CNhs10612
CAGE	10010-101C1	bam	alignments	adipose%20tissue%2c%20adult%2c%20pool1.CNhs10615.10010-101C1	CNhs10615
CAGE	10011-101C2	bam	alignments	bladder%2c%20adult%2c%20pool1.CNhs10616.10011-101C2	CNhs10616
CAGE	10012-101C3	bam	alignments	brain%2c%20adult%2c%20pool1.CNhs10617.10012-101C3	CNhs10617
CAGE	10013-101C4	bam	alignments	cervix%2c%20adult%2c%20pool1.CNhs10618.10013-101C4	CNhs10618
CAGE	10014-101C5	bam	alignments	colon%2c%20adult%2c%20pool1.CNhs10619.10014-101C5	CNhs10619
CAGE	10015-101C6	bam	alignments	esophagus%2c%20adult%2c%20pool1.CNhs10620.10015-101C6	CNhs10620
CAGE	10016-101C7	bam	alignments	heart%2c%20adult%2c%20pool1.CNhs10621.10016-101C7	CNhs10621
CAGE	10017-101C8	bam	alignments	kidney%2c%20adult%2c%20pool1.CNhs10622.10017-101C8	CNhs10622
CAGE	10018-101C9	bam	alignments	liver%2c%20adult%2c%20pool1.CNhs10624.10018-101C9	CNhs10624
CAGE	10019-101D1	bam	alignments	lung%2c%20adult%2c%20pool1.CNhs10625.10019-101D1	CNhs10625
CAGE	10020-101D2	bam	alignments	ovary%2c%20adult%2c%20pool1.CNhs10626.10020-101D2	CNhs10626
CAGE	10021-101D3	bam	alignments	placenta%2c%20adult%2c%20pool1.CNhs10627.10021-101D3	CNhs10627
CAGE	10022-101D4	bam	alignments	prostate%2c%20adult%2c%20pool1.CNhs10628.10022-101D4	CNhs10628
CAGE	10023-101D5	bam	alignments	skeletal%20muscle%2c%20adult%2c%20pool1.CNhs10629.10023-101D5	CNhs10629
CAGE	10024-101D6	bam	alignments	small%20intestine%2c%20adult%2c%20pool1.CNhs10630.10024-101D6	CNhs10630
CAGE	10025-101D7	bam	alignments	spleen%2c%20adult%2c%20pool1.CNhs10631.10025-101D7	CNhs10631
CAGE	10026-101D8	bam	alignments	testis%2c%20adult%2c%20pool1.CNhs10632.10026-101D8	CNhs10632
CAGE	10027-101D9	bam	alignments	thymus%2c%20adult%2c%20pool1.CNhs10633.10027-101D9	CNhs10633
CAGE	10028-101E1	bam	alignments	thyroid%2c%20adult%2c%20pool1.CNhs10634.10028-101E1	CNhs10634
CAGE	10029-101E2	bam	alignments	trachea%2c%20adult%2c%20pool1.CNhs10635.10029-101E2	CNhs10635
CAGE	10030-101E3	bam	alignments	retina%2c%20adult%2c%20pool1.CNhs10636.10030-101E3	CNhs10636
CAGE	10031-101E4	bam	alignments	temporal%20lobe%2c%20adult%2c%20pool1.CNhs10637.10031-101E4	CNhs10637
CAGE	10032-101E5	bam	alignments	postcentral%20gyrus%2c%20adult%2c%20pool1.CNhs10638.10032-101E5	CNhs10638
CAGE	10033-101E6	bam	alignments	pons%2c%20adult%2c%20pool1.CNhs10640.10033-101E6	CNhs10640
CAGE	10034-101E7	bam	alignments	parietal%20lobe%2c%20adult%2c%20pool1.CNhs10641.10034-101E7	CNhs10641
CAGE	10035-101E8	bam	alignments	paracentral%20gyrus%2c%20adult%2c%20pool1.CNhs10642.10035-101E8	CNhs10642
CAGE	10036-101E9	bam	alignments	occipital%20pole%2c%20adult%2c%20pool1.CNhs10643.10036-101E9	CNhs10643
CAGE	10037-101F1	bam	alignments	nucleus%20accumbens%2c%20adult%2c%20pool1.CNhs10644.10037-101F1	CNhs10644
CAGE	10038-101F2	bam	alignments	medulla%20oblongata%2c%20adult%2c%20pool1.CNhs10645.10038-101F2	CNhs10645
CAGE	10039-101F3	bam	alignments	insula%2c%20adult%2c%20pool1.CNhs10646.10039-101F3	CNhs10646
CAGE	10040-101F4	bam	alignments	frontal%20lobe%2c%20adult%2c%20pool1.CNhs10647.10040-101F4	CNhs10647
CAGE	10041-101F5	bam	alignments	dura%20mater%2c%20adult%2c%20donor1.CNhs10648.10041-101F5	CNhs10648
CAGE	10042-101F6	bam	alignments	corpus%20callosum%2c%20adult%2c%20pool1.CNhs10649.10042-101F6	CNhs10649
CAGE	10043-101F7	bam	alignments	thymus%2c%20fetal%2c%20pool1.CNhs10650.10043-101F7	CNhs10650
CAGE	10044-101F8	bam	alignments	spleen%2c%20fetal%2c%20pool1.CNhs10651.10044-101F8	CNhs10651
CAGE	10045-101F9	bam	alignments	kidney%2c%20fetal%2c%20pool1.CNhs10652.10045-101F9	CNhs10652
CAGE	10046-101G1	bam	alignments	heart%2c%20fetal%2c%20pool1.CNhs10653.10046-101G1	CNhs10653
CAGE	10047-101G2	bam	alignments	tonsil%2c%20adult%2c%20pool1.CNhs10654.10047-101G2	CNhs10654
CAGE	10048-101G3	bam	alignments	smooth%20muscle%2c%20adult%2c%20pool1.CNhs11755.10048-101G3	CNhs11755
CAGE	10049-101G4	bam	alignments	pancreas%2c%20adult%2c%20donor1.CNhs11756.10049-101G4	CNhs11756
CAGE	10050-101G5	bam	alignments	heart%2c%20adult%2c%20diseased%20post-infarction%2c%20donor1.CNhs11757.10050-101G5	CNhs11757
CAGE	10051-101G6	bam	alignments	heart%2c%20adult%2c%20diseased%2c%20donor1.CNhs11758.10051-101G6	CNhs11758
CAGE	10052-101G7	bam	alignments	aorta%2c%20adult%2c%20pool1.CNhs11760.10052-101G7	CNhs11760
CAGE	10053-101G8	bam	alignments	blood%2c%20adult%2c%20pool1.CNhs11761.10053-101G8	CNhs11761
CAGE	10054-101G9	bam	alignments	eye%2c%20fetal%2c%20donor1.CNhs11762.10054-101G9	CNhs11762
CAGE	10055-101H1	bam	alignments	uterus%2c%20fetal%2c%20donor1.CNhs11763.10055-101H1	CNhs11763
CAGE	10056-101H2	bam	alignments	spinal%20cord%2c%20fetal%2c%20donor1.CNhs11764.10056-101H2	CNhs11764
CAGE	10057-101H3	bam	alignments	umbilical%20cord%2c%20fetal%2c%20donor1.CNhs11765.10057-101H3	CNhs11765
CAGE	10058-101H4	bam	alignments	trachea%2c%20fetal%2c%20donor1.CNhs11766.10058-101H4	CNhs11766
CAGE	10059-101H5	bam	alignments	tongue%2c%20fetal%2c%20donor1.CNhs11768.10059-101H5	CNhs11768
CAGE	10060-101H6	bam	alignments	thyroid%2c%20fetal%2c%20donor1.CNhs11769.10060-101H6	CNhs11769
CAGE	10061-101H7	bam	alignments	throat%2c%20fetal%2c%20donor1.CNhs11770.10061-101H7	CNhs11770
CAGE	10062-101H8	bam	alignments	stomach%2c%20fetal%2c%20donor1.CNhs11771.10062-101H8	CNhs11771
CAGE	10063-101H9	bam	alignments	temporal%20lobe%2c%20fetal%2c%20donor1%2c%20tech_rep1.CNhs11772.10063-101H9	CNhs11772
CAGE	10064-101I1	bam	alignments	small%20intestine%2c%20fetal%2c%20donor1.CNhs11773.10064-101I1	CNhs11773
CAGE	10065-101I2	bam	alignments	skin%2c%20fetal%2c%20donor1.CNhs11774.10065-101I2	CNhs11774
CAGE	10066-101I3	bam	alignments	skeletal%20muscle%2c%20fetal%2c%20donor1.CNhs11776.10066-101I3	CNhs11776
CAGE	10067-101I4	bam	alignments	rectum%2c%20fetal%2c%20donor1.CNhs11777.10067-101I4	CNhs11777
CAGE	10068-101I5	bam	alignments	lung%2c%20fetal%2c%20donor1.CNhs11680.10068-101I5	CNhs11680
CAGE	10069-101I6	bam	alignments	diaphragm%2c%20fetal%2c%20donor1.CNhs11779.10069-101I6	CNhs11779
CAGE	10070-101I7	bam	alignments	colon%2c%20fetal%2c%20donor1.CNhs11780.10070-101I7	CNhs11780
CAGE	10071-101I8	bam	alignments	duodenum%2c%20fetal%2c%20donor1%2c%20tech_rep1.CNhs11781.10071-101I8	CNhs11781
CAGE	10072-101I9	bam	alignments	parietal%20lobe%2c%20fetal%2c%20donor1.CNhs11782.10072-101I9	CNhs11782
CAGE	10073-102A1	bam	alignments	occipital%20lobe%2c%20fetal%2c%20donor1.CNhs11784.10073-102A1	CNhs11784
CAGE	10074-102A2	bam	alignments	skin%2c%20adult%2c%20donor1.CNhs11785.10074-102A2	CNhs11785
CAGE	10075-102A3	bam	alignments	lung%2c%20right%20lower%20lobe%2c%20adult%2c%20donor1.CNhs11786.10075-102A3	CNhs11786
CAGE	10076-102A4	bam	alignments	occipital%20lobe%2c%20adult%2c%20donor1.CNhs11787.10076-102A4	CNhs11787
CAGE	10077-102A5	bam	alignments	lymph%20node%2c%20adult%2c%20donor1.CNhs11788.10077-102A5	CNhs11788
CAGE	10078-102A6	bam	alignments	left%20ventricle%2c%20adult%2c%20donor1.CNhs11789.10078-102A6	CNhs11789
CAGE	10079-102A7	bam	alignments	left%20atrium%2c%20adult%2c%20donor1.CNhs11790.10079-102A7	CNhs11790
CAGE	10080-102A8	bam	alignments	breast%2c%20adult%2c%20donor1.CNhs11792.10080-102A8	CNhs11792
CAGE	10081-102A9	bam	alignments	adrenal%20gland%2c%20adult%2c%20pool1.CNhs11793.10081-102A9	CNhs11793
CAGE	10082-102B1	bam	alignments	colon%2c%20adult%2c%20donor1.CNhs11794.10082-102B1	CNhs11794
CAGE	10083-102B2	bam	alignments	cerebellum%2c%20adult%2c%20pool1.CNhs11795.10083-102B2	CNhs11795
CAGE	10084-102B3	bam	alignments	brain%2c%20adult%2c%20donor1.CNhs11796.10084-102B3	CNhs11796
CAGE	10085-102B4	bam	alignments	brain%2c%20fetal%2c%20pool1.CNhs11797.10085-102B4	CNhs11797
CAGE	10086-102B5	bam	alignments	liver%2c%20fetal%2c%20pool1.CNhs11798.10086-102B5	CNhs11798
CAGE	10093-102C3	bam	alignments	salivary%20gland%2c%20adult%2c%20pool1.CNhs11677.10093-102C3	CNhs11677
CAGE	10096-102C6	bam	alignments	testis%2c%20adult%2c%20pool2.CNhs12998.10096-102C6	CNhs12998
CAGE	10100-102D1	bam	alignments	uterus%2c%20adult%2c%20pool1.CNhs11676.10100-102D1	CNhs11676
CAGE	10150-102I6	bam	alignments	medial%20frontal%20gyrus%2c%20adult%2c%20donor10252.CNhs12310.10150-102I6	CNhs12310
CAGE	10151-102I7	bam	alignments	amygdala%2c%20adult%2c%20donor10252.CNhs12311.10151-102I7	CNhs12311
CAGE	10152-102I8	bam	alignments	putamen%2c%20adult%2c%20donor10252.CNhs13912.10152-102I8	CNhs13912
CAGE	10153-102I9	bam	alignments	hippocampus%2c%20adult%2c%20donor10252.CNhs12312.10153-102I9	CNhs12312
CAGE	10154-103A1	bam	alignments	thalamus%2c%20adult%2c%20donor10252.CNhs12314.10154-103A1	CNhs12314
CAGE	10155-103A2	bam	alignments	medulla%20oblongata%2c%20adult%2c%20donor10252.CNhs12315.10155-103A2	CNhs12315
CAGE	10156-103A3	bam	alignments	medial%20temporal%20gyrus%2c%20adult%2c%20donor10252.CNhs12316.10156-103A3	CNhs12316
CAGE	10157-103A4	bam	alignments	parietal%20lobe%2c%20adult%2c%20donor10252.CNhs12317.10157-103A4	CNhs12317
CAGE	10158-103A5	bam	alignments	substantia%20nigra%2c%20adult%2c%20donor10252.CNhs12318.10158-103A5	CNhs12318
CAGE	10159-103A6	bam	alignments	spinal%20cord%2c%20adult%2c%20donor10252.CNhs12227.10159-103A6	CNhs12227
CAGE	10160-103A7	bam	alignments	pineal%20gland%2c%20adult%2c%20donor10252.CNhs12228.10160-103A7	CNhs12228
CAGE	10161-103A8	bam	alignments	globus%20pallidus%2c%20adult%2c%20donor10252.CNhs12319.10161-103A8	CNhs12319
CAGE	10162-103A9	bam	alignments	pituitary%20gland%2c%20adult%2c%20donor10252.CNhs12229.10162-103A9	CNhs12229
CAGE	10163-103B1	bam	alignments	occipital%20cortex%2c%20adult%2c%20donor10252.CNhs12320.10163-103B1	CNhs12320
CAGE	10164-103B2	bam	alignments	caudate%20nucleus%2c%20adult%2c%20donor10252.CNhs12321.10164-103B2	CNhs12321
CAGE	10165-103B3	bam	alignments	locus%20coeruleus%2c%20adult%2c%20donor10252.CNhs12322.10165-103B3	CNhs12322
CAGE	10166-103B4	bam	alignments	cerebellum%2c%20adult%2c%20donor10252.CNhs12323.10166-103B4	CNhs12323
CAGE	10167-103B5	bam	alignments	amygdala%20-%20adult%2c%20donor10196.CNhs13793.10167-103B5	CNhs13793
CAGE	10168-103B6	bam	alignments	thalamus%20-%20adult%2c%20donor10196.CNhs13794.10168-103B6	CNhs13794
CAGE	10169-103B7	bam	alignments	hippocampus%20-%20adult%2c%20donor10196.CNhs13795.10169-103B7	CNhs13795
CAGE	10170-103B8	bam	alignments	medial%20frontal%20gyrus%20-%20adult%2c%20donor10196.CNhs13796.10170-103B8	CNhs13796
CAGE	10171-103B9	bam	alignments	parietal%20lobe%20-%20adult%2c%20donor10196.CNhs13797.10171-103B9	CNhs13797
CAGE	10172-103C1	bam	alignments	occipital%20cortex%20-%20adult%2c%20donor10196.CNhs13798.10172-103C1	CNhs13798
CAGE	10173-103C2	bam	alignments	cerebellum%20-%20adult%2c%20donor10196.CNhs13799.10173-103C2	CNhs13799
CAGE	10174-103C3	bam	alignments	medulla%20oblongata%20-%20adult%2c%20donor10196.CNhs13800.10174-103C3	CNhs13800
CAGE	10175-103C4	bam	alignments	globus%20pallidus%20-%20adult%2c%20donor10196.CNhs13801.10175-103C4	CNhs13801
CAGE	10176-103C5	bam	alignments	putamen%2c%20adult%2c%20donor10196.CNhs12324.10176-103C5	CNhs12324
CAGE	10177-103C6	bam	alignments	caudate%20nucleus%20-%20adult%2c%20donor10196.CNhs13802.10177-103C6	CNhs13802
CAGE	10178-103C7	bam	alignments	substantia%20nigra%20-%20adult%2c%20donor10196.CNhs13803.10178-103C7	CNhs13803
CAGE	10179-103C8	bam	alignments	pineal%20gland%20-%20adult%2c%20donor10196.CNhs13804.10179-103C8	CNhs13804
CAGE	10180-103C9	bam	alignments	pituitary%20gland%20-%20adult%2c%20donor10196.CNhs13805.10180-103C9	CNhs13805
CAGE	10181-103D1	bam	alignments	spinal%20cord%20-%20adult%2c%20donor10196.CNhs13807.10181-103D1	CNhs13807
CAGE	10182-103D2	bam	alignments	locus%20coeruleus%20-%20adult%2c%20donor10196.CNhs13808.10182-103D2	CNhs13808
CAGE	10183-103D3	bam	alignments	medial%20temporal%20gyrus%20-%20adult%2c%20donor10196.CNhs13809.10183-103D3	CNhs13809
CAGE	10184-103D4	bam	alignments	adipose%2c%20donor1.CNhs13972.10184-103D4	CNhs13972
CAGE	10185-103D5	bam	alignments	adipose%2c%20donor2.CNhs13973.10185-103D5	CNhs13973
CAGE	10186-103D6	bam	alignments	adipose%2c%20donor3.CNhs13974.10186-103D6	CNhs13974
CAGE	10187-103D7	bam	alignments	adipose%2c%20donor4.CNhs13975.10187-103D7	CNhs13975
CAGE	10188-103D8	bam	alignments	cerebral%20meninges%2c%20adult.CNhs12840.10188-103D8	CNhs12840
CAGE	10189-103D9	bam	alignments	appendix%2c%20adult.CNhs12842.10189-103D9	CNhs12842
CAGE	10190-103E1	bam	alignments	artery%2c%20adult.CNhs12843.10190-103E1	CNhs12843
CAGE	10191-103E2	bam	alignments	vein%2c%20adult.CNhs12844.10191-103E2	CNhs12844
CAGE	10192-103E3	bam	alignments	bone%20marrow%2c%20adult.CNhs12845.10192-103E3	CNhs12845
CAGE	10193-103E4	bam	alignments	diencephalon%2c%20adult.CNhs12610.10193-103E4	CNhs12610
CAGE	10195-103E6	bam	alignments	olfactory%20region%2c%20adult.CNhs12611.10195-103E6	CNhs12611
CAGE	10196-103E7	bam	alignments	ductus%20deferens%2c%20adult.CNhs12846.10196-103E7	CNhs12846
CAGE	10197-103E8	bam	alignments	epididymis%2c%20adult.CNhs12847.10197-103E8	CNhs12847
CAGE	10198-103E9	bam	alignments	gall%20bladder%2c%20adult.CNhs12848.10198-103E9	CNhs12848
CAGE	10199-103F1	bam	alignments	parotid%20gland%2c%20adult.CNhs12849.10199-103F1	CNhs12849
CAGE	10200-103F2	bam	alignments	penis%2c%20adult.CNhs12850.10200-103F2	CNhs12850
CAGE	10201-103F3	bam	alignments	seminal%20vesicle%2c%20adult.CNhs12851.10201-103F3	CNhs12851
CAGE	10202-103F4	bam	alignments	submaxillary%20gland%2c%20adult.CNhs12852.10202-103F4	CNhs12852
CAGE	10203-103F5	bam	alignments	tongue%2c%20adult.CNhs12853.10203-103F5	CNhs12853
CAGE	10204-103F6	bam	alignments	vagina%2c%20adult.CNhs12854.10204-103F6	CNhs12854
CAGE	10205-103F7	bam	alignments	heart%20-%20mitral%20valve%2c%20adult.CNhs12855.10205-103F7	CNhs12855
CAGE	10206-103F8	bam	alignments	heart%20-%20pulmonic%20valve%2c%20adult.CNhs12856.10206-103F8	CNhs12856
CAGE	10207-103F9	bam	alignments	heart%20-%20tricuspid%20valve%2c%20adult.CNhs12857.10207-103F9	CNhs12857
CAGE	10209-103G2	bam	alignments	throat%2c%20adult.CNhs12858.10209-103G2	CNhs12858
CAGE	10268-104D7	bam	alignments	eye%20-%20vitreous%20humor%2c%20donor1.CNhs13440.10268-104D7	CNhs13440
CAGE	10272-104E2	bam	alignments	eye%20-%20muscle%20inferior%20rectus%2c%20donor1.CNhs13444.10272-104E2	CNhs13444
CAGE	10277-104E7	bam	alignments	optic%20nerve%2c%20donor1.CNhs13449.10277-104E7	CNhs13449
CAGE	10282-104F3	bam	alignments	skeletal%20muscle%20-%20soleus%20muscle%2c%20donor1.CNhs13454.10282-104F3	CNhs13454
CAGE	10286-104F7	bam	alignments	Skin%20-%20palm%2c%20donor1.CNhs13458.10286-104F7	CNhs13458
CAGE	10288-104F9	bam	alignments	tongue%20epidermis%20%28fungiform%20papillae%29%2c%20donor1.CNhs13460.10288-104F9	CNhs13460
CAGE	10292-104G4	bam	alignments	achilles%20tendon%2c%20donor2.CNhs13435.10292-104G4	CNhs13435
CAGE	10294-104G6	bam	alignments	cerebrospinal%20fluid%2c%20donor2.CNhs13437.10294-104G6	CNhs13437
CAGE	10295-104G7	bam	alignments	cruciate%20ligament%2c%20donor2.CNhs13439.10295-104G7	CNhs13439
CAGE	10297-104G9	bam	alignments	eye%20-%20muscle%20superior%2c%20donor2.CNhs13441.10297-104G9	CNhs13441
CAGE	10298-104H1	bam	alignments	eye%20-%20muscle%20lateral%2c%20donor2.CNhs13442.10298-104H1	CNhs13442
CAGE	10299-104H2	bam	alignments	eye%20-%20muscle%20medial%2c%20donor2.CNhs13443.10299-104H2	CNhs13443
CAGE	10301-104H4	bam	alignments	Fingernail%20%28including%20nail%20plate%2c%20eponychium%20and%20hyponychium%29%2c%20donor2.CNhs13445.10301-104H4	CNhs13445
CAGE	10319-105A4	bam	alignments	Urethra%2c%20donor2.CNhs13464.10319-105A4	CNhs13464
CAGE	10352-105E1	bam	alignments	medial%20frontal%20gyrus%2c%20newborn%2c%20donor10223.CNhs14069.10352-105E1	CNhs14069
CAGE	10353-105E2	bam	alignments	medial%20temporal%20gyrus%2c%20newborn%2c%20donor10223.CNhs14070.10353-105E2	CNhs14070
CAGE	10354-105E3	bam	alignments	caudate%20nucleus%2c%20newborn%2c%20donor10223.CNhs14071.10354-105E3	CNhs14071
CAGE	10355-105E4	bam	alignments	occipital%20cortex%2c%20newborn%2c%20donor10223.CNhs14073.10355-105E4	CNhs14073
CAGE	10356-105E5	bam	alignments	parietal%20lobe%2c%20newborn%2c%20donor10223.CNhs14074.10356-105E5	CNhs14074
CAGE	10357-105E6	bam	alignments	cerebellum%2c%20newborn%2c%20donor10223.CNhs14075.10357-105E6	CNhs14075
CAGE	10358-105E7	bam	alignments	substantia%20nigra%2c%20newborn%2c%20donor10223.CNhs14076.10358-105E7	CNhs14076
CAGE	10359-105E8	bam	alignments	spinal%20cord%2c%20newborn%2c%20donor10223.CNhs14077.10359-105E8	CNhs14077
CAGE	10360-105E9	bam	alignments	amygdala%2c%20newborn%2c%20donor10223.CNhs14078.10360-105E9	CNhs14078
CAGE	10361-105F1	bam	alignments	medulla%20oblongata%2c%20newborn%2c%20donor10223.CNhs14079.10361-105F1	CNhs14079
CAGE	10362-105F2	bam	alignments	locus%20coeruleus%2c%20newborn%2c%20donor10223.CNhs14080.10362-105F2	CNhs14080
CAGE	10363-105F3	bam	alignments	hippocampus%2c%20newborn%2c%20donor10223.CNhs14081.10363-105F3	CNhs14081
CAGE	10364-105F4	bam	alignments	globus%20pallidus%2c%20newborn%2c%20donor10223.CNhs14082.10364-105F4	CNhs14082
CAGE	10365-105F5	bam	alignments	putamen%2c%20newborn%2c%20donor10223.CNhs14083.10365-105F5	CNhs14083
CAGE	10366-105F6	bam	alignments	thalamus%2c%20newborn%2c%20donor10223.CNhs14084.10366-105F6	CNhs14084
CAGE	10367-105F7	bam	alignments	globus%20pallidus%2c%20adult%2c%20donor10258.CNhs14549.10367-105F7	CNhs14549
CAGE	10368-105F8	bam	alignments	medial%20frontal%20gyrus%2c%20adult%2c%20donor10258.CNhs14221.10368-105F8	CNhs14221
CAGE	10369-105F9	bam	alignments	spinal%20cord%2c%20adult%2c%20donor10258.CNhs14222.10369-105F9	CNhs14222
CAGE	10370-105G1	bam	alignments	thalamus%2c%20adult%2c%20donor10258%2c%20tech_rep1.CNhs14223.10370-105G1	CNhs14223
CAGE	10371-105G2	bam	alignments	substantia%20nigra%2c%20adult%2c%20donor10258.CNhs14224.10371-105G2	CNhs14224
CAGE	10372-105G3	bam	alignments	putamen%2c%20adult%2c%20donor10258%2c%20tech_rep1.CNhs14225.10372-105G3	CNhs14225
CAGE	10373-105G4	bam	alignments	parietal%20cortex%2c%20adult%2c%20donor10258.CNhs14226.10373-105G4	CNhs14226
CAGE	10374-105G5	bam	alignments	hippocampus%2c%20adult%2c%20donor10258.CNhs14227.10374-105G5	CNhs14227
CAGE	10375-105G6	bam	alignments	locus%20coeruleus%2c%20adult%2c%20donor10258.CNhs14550.10375-105G6	CNhs14550
CAGE	10376-105G7	bam	alignments	medial%20temporal%20gyrus%2c%20adult%2c%20donor10258%2c%20tech_rep1.CNhs14229.10376-105G7	CNhs14229
CAGE	10377-105G8	bam	alignments	pineal%20gland%2c%20adult%2c%20donor10258.CNhs14230.10377-105G8	CNhs14230
CAGE	10378-105G9	bam	alignments	pituitary%20gland%2c%20adult%2c%20donor10258.CNhs14231.10378-105G9	CNhs14231
CAGE	10379-105H1	bam	alignments	caudate%20nucleus%2c%20adult%2c%20donor10258.CNhs14232.10379-105H1	CNhs14232

## Sheet: TableS1.FANTOM5 sample info
SampleGroup	SampleID	SampleName	SampleType	StateID	StateName
Adipose	11376-118A8	Adipocyte - breast, donor1	primary cell	State_001	Adipocyte - breast
Adipose	11327-117E4	Adipocyte - breast, donor2	primary cell	State_001	Adipocyte - breast
Adipose	11473-119C6	Adipocyte - omental, donor1	primary cell	State_002	Adipocyte - omental
Adipose	11474-119C7	Adipocyte - omental, donor2	primary cell	State_002	Adipocyte - omental
Adipose	11475-119C8	Adipocyte - omental, donor3	primary cell	State_002	Adipocyte - omental
Adipose	11476-119C9	Adipocyte - perirenal, donor1	primary cell	State_003	Adipocyte - perirenal
Adipose	11259-116F8	Adipocyte - subcutaneous, donor1	primary cell	State_004	Adipocyte - subcutaneous
Adipose	11336-117F4	Adipocyte - subcutaneous, donor2	primary cell	State_004	Adipocyte - subcutaneous
Adipose	11408-118E4	Adipocyte - subcutaneous, donor3	primary cell	State_004	Adipocyte - subcutaneous
Adipose	11467-119B9	Preadipocyte - breast, donor1	primary cell	State_005	Preadipocyte - breast
Adipose	11328-117E5	Preadipocyte - breast, donor2	primary cell	State_005	Preadipocyte - breast
Adipose	11468-119C1	Preadipocyte - omental, donor1	primary cell	State_006	Preadipocyte - omental
Adipose	11329-117E6	Preadipocyte - omental, donor2	primary cell	State_006	Preadipocyte - omental
Adipose	11403-118D8	Preadipocyte - omental, donor3	primary cell	State_006	Preadipocyte - omental
Adipose	11469-119C2	Preadipocyte - perirenal, donor1	primary cell	State_007	Preadipocyte - perirenal
Adipose	11279-116I1	Preadipocyte - subcutaneous, donor1	primary cell	State_008	Preadipocyte - subcutaneous
Adipose	11356-117H6	Preadipocyte - subcutaneous, donor2	primary cell	State_008	Preadipocyte - subcutaneous
Adipose	11428-118G6	Preadipocyte - subcutaneous, donor3	primary cell	State_008	Preadipocyte - subcutaneous
Adipose	11280-116I2	Preadipocyte - visceral, donor1	primary cell	State_009	Preadipocyte - visceral
Adipose	11357-117H7	Preadipocyte - visceral, donor2	primary cell	State_009	Preadipocyte - visceral
Adipose	11429-118G7	Preadipocyte - visceral, donor3	primary cell	State_009	Preadipocyte - visceral
Adipose	10010-101C1	adipose tissue, adult, pool1	tissue	State_010	adipose tissue, adult
Adipose	10184-103D4	adipose, donor1	tissue	State_010	adipose tissue, adult
Adipose	10185-103D5	adipose, donor2	tissue	State_010	adipose tissue, adult
Adipose	10186-103D6	adipose, donor3	tissue	State_010	adipose tissue, adult
Adipose	10187-103D7	adipose, donor4	tissue	State_010	adipose tissue, adult
Blood & T-cell	12243-129H2	Basophils, donor3	primary cell	State_011	Basophils
Blood & T-cell	11225-116C1	CD4+ T Cells, donor1	primary cell	State_012	CD4+ T Cells
Blood & T-cell	11306-117C1	CD4+ T Cells, donor2	primary cell	State_012	CD4+ T Cells
Blood & T-cell	11382-118B5	CD4+ T Cells, donor3	primary cell	State_012	CD4+ T Cells
Blood & T-cell	11792-124C1	CD4+CD25-CD45RA- memory conventional T cells expanded, donor1	primary cell	State_013	CD4+CD25-CD45RA- memory conventional T cells
Blood & T-cell	11914-125G6	CD4+CD25-CD45RA- memory conventional T cells expanded, donor2	primary cell	State_013	CD4+CD25-CD45RA- memory conventional T cells
Blood & T-cell	11918-125H1	CD4+CD25-CD45RA- memory conventional T cells expanded, donor3	primary cell	State_013	CD4+CD25-CD45RA- memory conventional T cells
Blood & T-cell	11909-125G1	CD4+CD25-CD45RA- memory conventional T cells, donor3	primary cell	State_013	CD4+CD25-CD45RA- memory conventional T cells
Blood & T-cell	11791-124B9	CD4+CD25-CD45RA+ naive conventional T cells expanded, donor1	primary cell	State_014	CD4+CD25-CD45RA+ naive conventional T cells
Blood & T-cell	11913-125G5	CD4+CD25-CD45RA+ naive conventional T cells expanded, donor2	primary cell	State_014	CD4+CD25-CD45RA+ naive conventional T cells
Blood & T-cell	11917-125G9	CD4+CD25-CD45RA+ naive conventional T cells expanded, donor3	primary cell	State_014	CD4+CD25-CD45RA+ naive conventional T cells
Blood & T-cell	11784-124B2	CD4+CD25-CD45RA+ naive conventional T cells, donor1	primary cell	State_014	CD4+CD25-CD45RA+ naive conventional T cells
Blood & T-cell	11795-124C4	CD4+CD25-CD45RA+ naive conventional T cells, donor2	primary cell	State_014	CD4+CD25-CD45RA+ naive conventional T cells
Blood & T-cell	11906-125F7	CD4+CD25-CD45RA+ naive conventional T cells, donor3	primary cell	State_014	CD4+CD25-CD45RA+ naive conventional T cells
Blood & T-cell	11794-124C3	CD4+CD25+CD45RA- memory regulatory T cells expanded, donor1	primary cell	State_015	CD4+CD25+CD45RA- memory regulatory T cells
Blood & T-cell	11916-125G8	CD4+CD25+CD45RA- memory regulatory T cells expanded, donor2	primary cell	State_015	CD4+CD25+CD45RA- memory regulatory T cells
Blood & T-cell	11920-125H3	CD4+CD25+CD45RA- memory regulatory T cells expanded, donor3	primary cell	State_015	CD4+CD25+CD45RA- memory regulatory T cells
Blood & T-cell	11782-124A9	CD4+CD25+CD45RA- memory regulatory T cells, donor1	primary cell	State_015	CD4+CD25+CD45RA- memory regulatory T cells
Blood & T-cell	11797-124C6	CD4+CD25+CD45RA- memory regulatory T cells, donor2	primary cell	State_015	CD4+CD25+CD45RA- memory regulatory T cells
Blood & T-cell	11908-125F9	CD4+CD25+CD45RA- memory regulatory T cells, donor3	primary cell	State_015	CD4+CD25+CD45RA- memory regulatory T cells
Blood & T-cell	11793-124C2	CD4+CD25+CD45RA+ naive regulatory T cells expanded, donor1	primary cell	State_016	CD4+CD25+CD45RA+ naive regulatory T cells
Blood & T-cell	11915-125G7	CD4+CD25+CD45RA+ naive regulatory T cells expanded, donor2	primary cell	State_016	CD4+CD25+CD45RA+ naive regulatory T cells
Blood & T-cell	11919-125H2	CD4+CD25+CD45RA+ naive regulatory T cells expanded, donor3	primary cell	State_016	CD4+CD25+CD45RA+ naive regulatory T cells
Blood & T-cell	11907-125F8	CD4+CD25+CD45RA+ naive regulatory T cells, donor3	primary cell	State_016	CD4+CD25+CD45RA+ naive regulatory T cells
Blood & T-cell	11226-116C2	CD8+ T Cells, donor1	primary cell	State_017	CD8+ T Cells
Blood & T-cell	11307-117C2	CD8+ T Cells, donor2	primary cell	State_017	CD8+ T Cells
Blood & T-cell	11383-118B6	CD8+ T Cells, donor3	primary cell	State_017	CD8+ T Cells
Blood & T-cell	11937-126A2	gamma delta positive T cells, donor1	primary cell	State_018	gamma delta positive T cells
Blood & T-cell	11938-126A3	gamma delta positive T cells, donor2	primary cell	State_018	gamma delta positive T cells
Blood & T-cell	11487-119E2	Mast cell - stimulated, donor1	primary cell	State_019	Mast cell
Blood & T-cell	11563-120D6	Mast cell, donor1	primary cell	State_019	Mast cell
Blood & T-cell	11565-120D8	Mast cell, donor2	primary cell	State_019	Mast cell
Blood & T-cell	11566-120D9	Mast cell, donor3	primary cell	State_019	Mast cell
Blood & T-cell	11567-120E1	Mast cell, donor4	primary cell	State_019	Mast cell
Blood & T-cell	11940-126A5	Mast cell, expanded and stimulated, donor5	primary cell	State_019	Mast cell
Blood & T-cell	11942-126A7	Mast cell, expanded and stimulated, donor8	primary cell	State_019	Mast cell
Blood & T-cell	11939-126A4	Mast cell, expanded, donor5	primary cell	State_019	Mast cell
Blood & T-cell	11941-126A6	Mast cell, expanded, donor8	primary cell	State_019	Mast cell
Blood & T-cell	11231-116C7	Peripheral Blood Mononuclear Cells, donor1	primary cell	State_020	Peripheral Blood Mononuclear Cells
Blood & T-cell	11312-117C7	Peripheral Blood Mononuclear Cells, donor2	primary cell	State_020	Peripheral Blood Mononuclear Cells
Blood & T-cell	11388-118C2	Peripheral Blood Mononuclear Cells, donor3	primary cell	State_020	Peripheral Blood Mononuclear Cells
Blood & T-cell	12179-129A1	Whole blood (ribopure), donor090309, donation1	primary cell	State_021	Whole blood (ribopure)
Blood & T-cell	12180-129A2	Whole blood (ribopure), donor090309, donation2	primary cell	State_021	Whole blood (ribopure)
Blood & T-cell	12181-129A3	Whole blood (ribopure), donor090309, donation3	primary cell	State_021	Whole blood (ribopure)
Blood & T-cell	12176-128I7	Whole blood (ribopure), donor090325, donation1	primary cell	State_021	Whole blood (ribopure)
Blood & T-cell	12177-128I8	Whole blood (ribopure), donor090325, donation2	primary cell	State_021	Whole blood (ribopure)
Blood & T-cell	12182-129A4	Whole blood (ribopure), donor090612, donation1	primary cell	State_021	Whole blood (ribopure)
Blood & T-cell	12183-129A5	Whole blood (ribopure), donor090612, donation2	primary cell	State_021	Whole blood (ribopure)
Blood & T-cell	12184-129A6	Whole blood (ribopure), donor090612, donation3	primary cell	State_021	Whole blood (ribopure)
Blood & T-cell	10053-101G8	blood, adult, pool1	tissue	State_022	blood, adult
Bone	11261-116G1	Chondrocyte - de diff, donor1	primary cell	State_023	Chondrocyte - de diff
Bone	11338-117F6	Chondrocyte - de diff, donor2	primary cell	State_023	Chondrocyte - de diff
Bone	11410-118E6	Chondrocyte - de diff, donor3	primary cell	State_023	Chondrocyte - de diff
Bone	11339-117F7	Chondrocyte - re diff, donor2	primary cell	State_024	Chondrocyte - re diff
Bone	11411-118E7	Chondrocyte - re diff, donor3	primary cell	State_024	Chondrocyte - re diff
Bone	11276-116H7	Osteoblast - differentiated, donor1	primary cell	State_025	Osteoblast - differentiated
Bone	11353-117H3	Osteoblast - differentiated, donor2	primary cell	State_025	Osteoblast - differentiated
Bone	11425-118G3	Osteoblast - differentiated, donor3	primary cell	State_025	Osteoblast - differentiated
Bone	11277-116H8	Osteoblast, donor1	primary cell	State_026	Osteoblast
Bone	11354-117H4	Osteoblast, donor2	primary cell	State_026	Osteoblast
Bone	11426-118G4	Osteoblast, donor3	primary cell	State_026	Osteoblast
Bone	11291-117A4	Synoviocyte, donor1	primary cell	State_027	Synoviocyte
Bone	11368-117I9	Synoviocyte, donor2	primary cell	State_027	Synoviocyte
Bone	11440-118H9	Synoviocyte, donor3	primary cell	State_027	Synoviocyte
Bone	11763-123H8	tenocyte, donor1	primary cell	State_028	tenocyte
Bone	11765-123I1	tenocyte, donor2	primary cell	State_028	tenocyte
Bone	11768-123I4	tenocyte, donor3	primary cell	State_028	tenocyte
Bone	10192-103E3	bone marrow, adult	tissue	State_029	bone marrow
Bone	10295-104G7	cruciate ligament, donor2	tissue	State_030	cruciate ligament
Brain	11500-119F6	Astrocyte - cerebellum, donor1	primary cell	State_031	Astrocyte - cerebellum
Brain	11580-120F5	Astrocyte - cerebellum, donor2	primary cell	State_031	Astrocyte - cerebellum
Brain	11661-122F5	Astrocyte - cerebellum, donor3	primary cell	State_031	Astrocyte - cerebellum
Brain	11235-116D2	Astrocyte - cerebral cortex, donor1	primary cell	State_032	Astrocyte - cerebral cortex
Brain	11316-117D2	Astrocyte - cerebral cortex, donor2	primary cell	State_032	Astrocyte - cerebral cortex
Brain	11392-118C6	Astrocyte - cerebral cortex, donor3	primary cell	State_032	Astrocyte - cerebral cortex
Brain	11493-119E8	Meningeal Cells, donor1	primary cell	State_033	Meningeal Cells
Brain	11573-120E7	Meningeal Cells, donor2	primary cell	State_033	Meningeal Cells
Brain	11654-122E7	Meningeal Cells, donor3	primary cell	State_033	Meningeal Cells
Brain	11275-116H6	Neural stem cells, donor1	primary cell	State_034	Neural stem cells
Brain	11352-117H2	Neural stem cells, donor2	primary cell	State_034	Neural stem cells
Brain	11494-119E9	Neurons, donor1	primary cell	State_035	Neurons
Brain	11574-120E8	Neurons, donor2	primary cell	State_035	Neurons
Brain	11655-122E8	Neurons, donor3	primary cell	State_035	Neurons
Brain	11496-119F2	Oligodendrocyte - precursors, donor1	primary cell	State_036	Oligodendrocyte - precursors
Brain	10167-103B5	amygdala - adult, donor10196	tissue	State_037	amygdala, adult
Brain	10151-102I7	amygdala, adult, donor10252	tissue	State_037	amygdala, adult
Brain	10360-105E9	amygdala, newborn, donor10223	tissue	State_038	amygdala, newborn
Brain	10084-102B3	brain, adult, donor1	tissue	State_039	brain, adult
Brain	10012-101C3	brain, adult, pool1	tissue	State_039	brain, adult
Brain	10085-102B4	brain, fetal, pool1	tissue	State_040	brain, fetal
Brain	10177-103C6	caudate nucleus - adult, donor10196	tissue	State_041	caudate nucleus, adult
Brain	10164-103B2	caudate nucleus, adult, donor10252	tissue	State_041	caudate nucleus, adult
Brain	10379-105H1	caudate nucleus, adult, donor10258	tissue	State_041	caudate nucleus, adult
Brain	10354-105E3	caudate nucleus, newborn, donor10223	tissue	State_042	caudate nucleus, newborn
Brain	10173-103C2	cerebellum - adult, donor10196	tissue	State_043	cerebellum, adult
Brain	10166-103B4	cerebellum, adult, donor10252	tissue	State_043	cerebellum, adult
Brain	10083-102B2	cerebellum, adult, pool1	tissue	State_043	cerebellum, adult
Brain	10357-105E6	cerebellum, newborn, donor10223	tissue	State_044	cerebellum, newborn
Brain	10188-103D8	cerebral meninges, adult	tissue	State_045	cerebral meninges, adult
Brain	10294-104G6	cerebrospinal fluid, donor2	tissue	State_046	cerebrospinal fluid
Brain	10042-101F6	corpus callosum, adult, pool1	tissue	State_047	corpus callosum, adult
Brain	10193-103E4	diencephalon, adult	tissue	State_048	diencephalon, adult
Brain	10041-101F5	dura mater, adult, donor1	tissue	State_049	dura mater, adult
Brain	10040-101F4	frontal lobe, adult, pool1	tissue	State_050	frontal lobe, adult
Brain	10175-103C4	globus pallidus - adult, donor10196	tissue	State_051	globus pallidus, adult
Brain	10161-103A8	globus pallidus, adult, donor10252	tissue	State_051	globus pallidus, adult
Brain	10367-105F7	globus pallidus, adult, donor10258	tissue	State_051	globus pallidus, adult
Brain	10364-105F4	globus pallidus, newborn, donor10223	tissue	State_052	globus pallidus, newborn
Brain	10169-103B7	hippocampus - adult, donor10196	tissue	State_053	hippocampus, adult
Brain	10153-102I9	hippocampus, adult, donor10252	tissue	State_053	hippocampus, adult
Brain	10374-105G5	hippocampus, adult, donor10258	tissue	State_053	hippocampus, adult
Brain	10363-105F3	hippocampus, newborn, donor10223	tissue	State_054	hippocampus, newborn
Brain	10039-101F3	insula, adult, pool1	tissue	State_055	insula, adult
Brain	10182-103D2	locus coeruleus - adult, donor10196	tissue	State_056	locus coeruleus, adult
Brain	10165-103B3	locus coeruleus, adult, donor10252	tissue	State_056	locus coeruleus, adult
Brain	10375-105G6	locus coeruleus, adult, donor10258	tissue	State_056	locus coeruleus, adult
Brain	10362-105F2	locus coeruleus, newborn, donor10223	tissue	State_057	locus coeruleus, newborn
Brain	10170-103B8	medial frontal gyrus - adult, donor10196	tissue	State_058	medial frontal gyrus, adult
Brain	10150-102I6	medial frontal gyrus, adult, donor10252	tissue	State_058	medial frontal gyrus, adult
Brain	10368-105F8	medial frontal gyrus, adult, donor10258	tissue	State_058	medial frontal gyrus, adult
Brain	10352-105E1	medial frontal gyrus, newborn, donor10223	tissue	State_059	medial frontal gyrus, newborn
Brain	10183-103D3	medial temporal gyrus - adult, donor10196	tissue	State_060	medial temporal gyrus, adult
Brain	10156-103A3	medial temporal gyrus, adult, donor10252	tissue	State_060	medial temporal gyrus, adult
Brain	10376-105G7	medial temporal gyrus, adult, donor10258	tissue	State_060	medial temporal gyrus, adult
Brain	10353-105E2	medial temporal gyrus, newborn, donor10223	tissue	State_061	medial temporal gyrus, newborn
Brain	10174-103C3	medulla oblongata - adult, donor10196	tissue	State_062	medulla oblongata, adult
Brain	10155-103A2	medulla oblongata, adult, donor10252	tissue	State_062	medulla oblongata, adult
Brain	10038-101F2	medulla oblongata, adult, pool1	tissue	State_062	medulla oblongata, adult
Brain	10361-105F1	medulla oblongata, newborn, donor10223	tissue	State_063	medulla oblongata, newborn
Brain	10037-101F1	nucleus accumbens, adult, pool1	tissue	State_064	nucleus accumbens, adult
Brain	10172-103C1	occipital cortex - adult, donor10196	tissue	State_065	occipital cortex, adult
Brain	10163-103B1	occipital cortex, adult, donor10252	tissue	State_065	occipital cortex, adult
Brain	10355-105E4	occipital cortex, newborn, donor10223	tissue	State_066	occipital cortex, newborn
Brain	10076-102A4	occipital lobe, adult, donor1	tissue	State_067	occipital lobe, adult
Brain	10073-102A1	occipital lobe, fetal, donor1	tissue	State_068	occipital lobe, fetal
Brain	10036-101E9	occipital pole, adult, pool1	tissue	State_069	occipital pole, adult
Brain	10035-101E8	paracentral gyrus, adult, pool1	tissue	State_070	paracentral gyrus, adult
Brain	10373-105G4	parietal cortex, adult, donor10258	tissue	State_071	parietal cortex, adult
Brain	10171-103B9	parietal lobe - adult, donor10196	tissue	State_072	parietal lobe, adult
Brain	10157-103A4	parietal lobe, adult, donor10252	tissue	State_072	parietal lobe, adult
Brain	10034-101E7	parietal lobe, adult, pool1	tissue	State_072	parietal lobe, adult
Brain	10072-101I9	parietal lobe, fetal, donor1	tissue	State_073	parietal lobe, fetal
Brain	10356-105E5	parietal lobe, newborn, donor10223	tissue	State_074	parietal lobe, newborn
Brain	10179-103C8	pineal gland - adult, donor10196	tissue	State_075	pineal gland, adult
Brain	10160-103A7	pineal gland, adult, donor10252	tissue	State_075	pineal gland, adult
Brain	10377-105G8	pineal gland, adult, donor10258	tissue	State_075	pineal gland, adult
Brain	10033-101E6	pons, adult, pool1	tissue	State_076	pons, adult
Brain	10032-101E5	postcentral gyrus, adult, pool1	tissue	State_077	postcentral gyrus, adult
Brain	10176-103C5	putamen, adult, donor10196	tissue	State_078	putamen, adult
Brain	10152-102I8	putamen, adult, donor10252	tissue	State_078	putamen, adult
Brain	10372-105G3	putamen, adult, donor10258	tissue	State_078	putamen, adult
Brain	10365-105F5	putamen, newborn, donor10223	tissue	State_079	putamen, newborn
Brain	10178-103C7	substantia nigra - adult, donor10196	tissue	State_080	substantia nigra, adult
Brain	10158-103A5	substantia nigra, adult, donor10252	tissue	State_080	substantia nigra, adult
Brain	10371-105G2	substantia nigra, adult, donor10258	tissue	State_080	substantia nigra, adult
Brain	10358-105E7	substantia nigra, newborn, donor10223	tissue	State_081	substantia nigra, newborn
Brain	10031-101E4	temporal lobe, adult, pool1	tissue	State_082	temporal lobe, adult
Brain	10063-101H9	temporal lobe, fetal, donor1	tissue	State_083	temporal lobe, fetal
Brain	10168-103B6	thalamus - adult, donor10196	tissue	State_084	thalamus, adult
Brain	10154-103A1	thalamus, adult, donor10252	tissue	State_084	thalamus, adult
Brain	10370-105G1	thalamus, adult, donor10258	tissue	State_084	thalamus, adult
Brain	10366-105F6	thalamus, newborn, donor10223	tissue	State_085	thalamus, newborn
Cancer	10717-109I6	acantholytic squamous carcinoma cell line:HCC1806	cell line	State_086	acantholytic squamous carcinoma cell line
Cancer	10455-106G5	acute lymphoblastic leukemia (B-ALL) cell line:BALL-1	cell line	State_087	acute lymphoblastic leukemia (B-ALL) cell line
Cancer	10534-107G3	acute lymphoblastic leukemia (B-ALL) cell line:NALM-6	cell line	State_087	acute lymphoblastic leukemia (B-ALL) cell line
Cancer	10429-106D6	acute lymphoblastic leukemia (T-ALL) cell line:HPB-ALL	cell line	State_088	acute lymphoblastic leukemia (T-ALL) cell line
Cancer	10464-106H5	acute lymphoblastic leukemia (T-ALL) cell line:Jurkat	cell line	State_088	acute lymphoblastic leukemia (T-ALL) cell line
Cancer	10827-111C8	acute myeloid leukemia (FAB M0) cell line:KG-1	cell line	State_089	acute myeloid leukemia (FAB M0) cell line
Cancer	10828-111C9	acute myeloid leukemia (FAB M1) cell line:HYT-1	cell line	State_090	acute myeloid leukemia (FAB M1) cell line
Cancer	10788-110H5	acute myeloid leukemia (FAB M2) cell line:Kasumi-1	cell line	State_091	acute myeloid leukemia (FAB M2) cell line
Cancer	10792-110H9	acute myeloid leukemia (FAB M2) cell line:Kasumi-6	cell line	State_091	acute myeloid leukemia (FAB M2) cell line
Cancer	10765-110E9	acute myeloid leukemia (FAB M2) cell line:NKM-1	cell line	State_091	acute myeloid leukemia (FAB M2) cell line
Cancer	10829-111D1	acute myeloid leukemia (FAB M3) cell line:HL60	cell line	State_092	acute myeloid leukemia (FAB M3) cell line
Cancer	10830-111D2	acute myeloid leukemia (FAB M4) cell line:FKH-1	cell line	State_093	acute myeloid leukemia (FAB M4) cell line
Cancer	10831-111D3	acute myeloid leukemia (FAB M4) cell line:HNT-34	cell line	State_093	acute myeloid leukemia (FAB M4) cell line
Cancer	10832-111D4	acute myeloid leukemia (FAB M4eo) cell line:EoL-1	cell line	State_094	acute myeloid leukemia (FAB M4eo) cell line
Cancer	10833-111D5	acute myeloid leukemia (FAB M4eo) cell line:EoL-3	cell line	State_094	acute myeloid leukemia (FAB M4eo) cell line
Cancer	10764-110E8	acute myeloid leukemia (FAB M5) cell line:NOMO-1	cell line	State_095	acute myeloid leukemia (FAB M5) cell line
Cancer	10770-110F5	acute myeloid leukemia (FAB M5) cell line:P31/FUJ	cell line	State_095	acute myeloid leukemia (FAB M5) cell line
Cancer	10399-106A3	acute myeloid leukemia (FAB M5) cell line:THP-1 (fresh)	cell line	State_095	acute myeloid leukemia (FAB M5) cell line
Cancer	10400-106A4	acute myeloid leukemia (FAB M5) cell line:THP-1 (revived)	cell line	State_095	acute myeloid leukemia (FAB M5) cell line
Cancer	10405-106A9	acute myeloid leukemia (FAB M5) cell line:THP-1 (thawed)	cell line	State_095	acute myeloid leukemia (FAB M5) cell line
Cancer	10834-111D6	acute myeloid leukemia (FAB M5) cell line:U-937 DE-4	cell line	State_095	acute myeloid leukemia (FAB M5) cell line
Cancer	10835-111D7	acute myeloid leukemia (FAB M6) cell line:EEB	cell line	State_096	acute myeloid leukemia (FAB M6) cell line
Cancer	10836-111D8	acute myeloid leukemia (FAB M6) cell line:F-36E	cell line	State_096	acute myeloid leukemia (FAB M6) cell line
Cancer	10837-111D9	acute myeloid leukemia (FAB M6) cell line:F-36P	cell line	State_096	acute myeloid leukemia (FAB M6) cell line
Cancer	10699-109G6	acute myeloid leukemia (FAB M7) cell line:M-MOK	cell line	State_097	acute myeloid leukemia (FAB M7) cell line
Cancer	10802-111A1	acute myeloid leukemia (FAB M7) cell line:MKPL-1	cell line	State_097	acute myeloid leukemia (FAB M7) cell line
Cancer	10796-110I4	adenocarcinoma cell line:IM95m	cell line	State_098	adenocarcinoma cell line
Cancer	10810-111A9	adrenal cortex adenocarcinoma cell line:SW-13	cell line	State_099	adrenal cortex adenocarcinoma cell line
Cancer	10421-106C7	adult T-cell leukemia cell line:ATN-1	cell line	State_100	adult T-cell leukemia cell line
Cancer	10708-109H6	alveolar cell carcinoma cell line:SW 1573	cell line	State_101	alveolar cell carcinoma cell line
Cancer	10428-106D5	anaplastic carcinoma cell line:8305C	cell line	State_102	anaplastic carcinoma cell line
Cancer	10795-110I3	anaplastic large cell lymphoma cell line:Ki-JK	cell line	State_103	anaplastic large cell lymphoma cell line
Cancer	10805-111A4	anaplastic squamous cell carcinoma cell line:RPMI 2650	cell line	State_104	anaplastic squamous cell carcinoma cell line
Cancer	10589-108D4	argyrophil small cell carcinoma cell line:TC-YIK	cell line	State_105	argyrophil small cell carcinoma cell line
Cancer	10425-106D2	astrocytoma cell line:TM-31	cell line	State_106	astrocytoma cell line
Cancer	10702-109G9	basal cell carcinoma cell line:TE 354.T	cell line	State_107	basal cell carcinoma cell line
Cancer	10432-106D9	bile duct carcinoma cell line:HuCCT1	cell line	State_108	bile duct carcinoma cell line
Cancer	10496-107C1	bile duct carcinoma cell line:TFK-1	cell line	State_108	bile duct carcinoma cell line
Cancer	10718-109I7	biphenotypic B myelomonocytic leukemia cell line:MV-4-11	cell line	State_109	biphenotypic B myelomonocytic leukemia cell line
Cancer	10482-107A5	breast carcinoma cell line:MCF7	cell line	State_110	breast carcinoma cell line
Cancer	10419-106C5	breast carcinoma cell line:MDA-MB-453	cell line	State_110	breast carcinoma cell line
Cancer	10760-110E4	bronchial squamous cell carcinoma cell line:KNS-62	cell line	State_111	bronchial squamous cell carcinoma cell line
Cancer	10709-109H7	bronchioalveolar carcinoma cell line:NCI-H358	cell line	State_112	bronchioalveolar carcinoma cell line
Cancer	10715-109I4	bronchioalveolar carcinoma cell line:NCI-H650	cell line	State_112	bronchioalveolar carcinoma cell line
Cancer	10710-109H8	bronchogenic carcinoma cell line:ChaGo-K-1	cell line	State_113	bronchogenic carcinoma cell line
Cancer	10422-106C8	Burkitt's lymphoma cell line:DAUDI	cell line	State_114	Burkitt's lymphoma cell line
Cancer	10476-106I8	Burkitt's lymphoma cell line:RAJI	cell line	State_114	Burkitt's lymphoma cell line
Cancer	10703-109H1	carcinoid cell line:NCI-H1770	cell line	State_115	carcinoid cell line
Cancer	10735-110B6	carcinoid cell line:NCI-H727	cell line	State_115	carcinoid cell line
Cancer	10719-109I8	carcinoid cell line:SK-PN-DW	cell line	State_115	carcinoid cell line
Cancer	10642-109A3	carcinosarcoma cell line:JHUCS-1	cell line	State_116	carcinosarcoma cell line
Cancer	10552-107I3	cervical cancer cell line:D98-AH2	cell line	State_117	cervical cancer cell line
Cancer	10553-107I4	cervical cancer cell line:ME-180	cell line	State_117	cervical cancer cell line
Cancer	10536-107G5	cholangiocellular carcinoma cell line:HuH-28	cell line	State_118	cholangiocellular carcinoma cell line
Cancer	10700-109G7	chondrosarcoma cell line:SW 1353	cell line	State_119	choriocarcinoma cell line
Cancer	10423-106C9	choriocarcinoma cell line:BeWo	cell line	State_119	choriocarcinoma cell line
Cancer	10785-110H2	choriocarcinoma cell line:SCH	cell line	State_119	choriocarcinoma cell line
Cancer	10618-108G6	choriocarcinoma cell line:T3M-3	cell line	State_119	choriocarcinoma cell line
Cancer	10416-106C2	chronic lymphocytic leukemia (T-CLL) cell line:SKW-3	cell line	State_120	chronic lymphocytic leukemia (T-CLL) cell line
Cancer	10801-110I9	chronic myeloblastic leukemia (CML) cell line:KCL-22	cell line	State_121	chronic myelogenous leukemia (CML) cell line
Cancer	10766-110F1	chronic myelogenous leukemia (CML) cell line:MEG-A2	cell line	State_121	chronic myelogenous leukemia (CML) cell line
Cancer	10454-106G4	chronic myelogenous leukemia cell line:K562	cell line	State_121	chronic myelogenous leukemia (CML) cell line
Cancer	10824-111C5	chronic myelogenous leukemia cell line:K562 ENCODE, biol_rep1	cell line	State_121	chronic myelogenous leukemia (CML) cell line
Cancer	10825-111C6	chronic myelogenous leukemia cell line:K562 ENCODE, biol_rep2	cell line	State_121	chronic myelogenous leukemia (CML) cell line
Cancer	10826-111C7	chronic myelogenous leukemia cell line:K562 ENCODE, biol_rep3	cell line	State_121	chronic myelogenous leukemia (CML) cell line
Cancer	10409-106B4	chronic myelogenous leukemia cell line:KU812	cell line	State_121	chronic myelogenous leukemia (CML) cell line
Cancer	10638-108I8	clear cell carcinoma cell line:JHOC-5	cell line	State_122	clear cell carcinoma cell line
Cancer	10636-108I6	clear cell carcinoma cell line:TEN	cell line	State_122	clear cell carcinoma cell line
Cancer	10513-107D9	colon carcinoma cell line:CACO-2	cell line	State_123	colon carcinoma cell line
Cancer	10420-106C6	colon carcinoma cell line:COLO-320	cell line	State_123	colon carcinoma cell line
Cancer	10631-108I1	diffuse large B-cell lymphoma cell line:CTB-1	cell line	State_124	diffuse large B-cell lymphoma cell line
Cancer	10438-106E6	ductal cell carcinoma cell line:KLM-1	cell line	State_125	ductal cell carcinoma cell line
Cancer	10488-107B2	ductal cell carcinoma cell line:MIA Paca2	cell line	State_125	ductal cell carcinoma cell line
Cancer	10497-107C2	endometrial carcinoma cell line:OMC-2	cell line	State_126	endometrial cancer cell line
Cancer	10448-106F7	endometrial stromal sarcoma cell line:OMC-9	cell line	State_126	endometrial cancer cell line
Cancer	10643-109A4	endometrioid adenocarcinoma cell line:JHUEM-1	cell line	State_126	endometrial cancer cell line
Cancer	10426-106D3	epidermoid carcinoma cell line:A431	cell line	State_127	epidermoid carcinoma cell line
Cancer	10431-106D8	epidermoid carcinoma cell line:Ca Ski	cell line	State_127	epidermoid carcinoma cell line
Cancer	10443-106F2	epithelioid sarcoma cell line:HS-ES-1	cell line	State_128	epitheloid cancer cell line
Cancer	10495-107B9	epithelioid sarcoma cell line:HS-ES-2R	cell line	State_128	epitheloid cancer cell line
Cancer	10815-111B5	epitheloid carcinoma cell line: HelaS3 ENCODE, biol_rep1	cell line	State_128	epitheloid cancer cell line
Cancer	10816-111B6	epitheloid carcinoma cell line: HelaS3 ENCODE, biol_rep2	cell line	State_128	epitheloid cancer cell line
Cancer	10817-111B7	epitheloid carcinoma cell line: HelaS3 ENCODE, biol_rep3	cell line	State_128	epitheloid cancer cell line
Cancer	10705-109H3	Ewing's sarcoma cell line:Hs 863.T	cell line	State_129	Ewing's sarcoma cell line
Cancer	10410-106B5	extraskeletal myxoid chondrosarcoma cell line:H-EMC-SS	cell line	State_130	extraskeletal myxoid chondrosarcoma cell line
Cancer	10758-110E2	fibrosarcoma cell line:HT-1080	cell line	State_131	fibrosarcoma cell line
Cancer	10711-109H9	fibrous histiocytoma cell line:GCT TIB-223	cell line	State_132	fibrous histiocytoma cell line
Cancer	10470-106I2	gall bladder carcinoma cell line:TGBC14TKB	cell line	State_133	gall bladder carcinoma cell line
Cancer	10415-106C1	gall bladder carcinoma cell line:TGBC2TKB	cell line	State_133	gall bladder carcinoma cell line
Cancer	10614-108G2	gastric adenocarcinoma cell line:MKN1	cell line	State_134	gastric cancer cell line
Cancer	10612-108F9	gastric adenocarcinoma cell line:MKN45	cell line	State_134	gastric cancer cell line
Cancer	10549-107H9	gastric cancer cell line:AZ521	cell line	State_134	gastric cancer cell line
Cancer	10560-108A2	gastric cancer cell line:GSS	cell line	State_134	gastric cancer cell line
Cancer	10615-108G3	gastrointestinal carcinoma cell line:ECC12	cell line	State_134	gastric cancer cell line
Cancer	10487-107B1	giant cell carcinoma cell line:LU65	cell line	State_135	giant cell carcinoma cell line
Cancer	10433-106E1	giant cell carcinoma cell line:Lu99B	cell line	State_135	giant cell carcinoma cell line
Cancer	10688-109F4	glassy cell carcinoma cell line:HOKUG	cell line	State_136	glassy cell carcinoma cell line
Cancer	10444-106F3	glioblastoma cell line:A172	cell line	State_137	glioma cell line
Cancer	10485-107A8	glioblastoma cell line:T98G	cell line	State_137	glioma cell line
Cancer	10413-106B8	glioma cell line:GI-1	cell line	State_137	glioma cell line
Cancer	10624-108H3	granulosa cell tumor cell line:KGN	cell line	State_138	granulosa cell tumor cell line
Cancer	10712-109I1	hairy cell leukemia cell line:Mo	cell line	State_139	hairy cell leukemia cell line
Cancer	11898-125E8	Hep-2 cells mock treated, biol_rep1	cell line	State_140	Hep-2 cells
Cancer	11899-125E9	Hep-2 cells mock treated, biol_rep2	cell line	State_140	Hep-2 cells
Cancer	11900-125F1	Hep-2 cells mock treated, biol_rep3	cell line	State_140	Hep-2 cells
Cancer	11890-125D9	Hep-2 cells treated with Streptococci strain 5448, biol_rep1	cell line	State_140	Hep-2 cells
Cancer	11891-125E1	Hep-2 cells treated with Streptococci strain 5448, biol_rep2	cell line	State_140	Hep-2 cells
Cancer	11892-125E2	Hep-2 cells treated with Streptococci strain 5448, biol_rep3	cell line	State_140	Hep-2 cells
Cancer	11894-125E4	Hep-2 cells treated with Streptococci strain JRS4, biol_rep1	cell line	State_140	Hep-2 cells
Cancer	11895-125E5	Hep-2 cells treated with Streptococci strain JRS4, biol_rep2	cell line	State_140	Hep-2 cells
Cancer	11896-125E6	Hep-2 cells treated with Streptococci strain JRS4, biol_rep3	cell line	State_140	Hep-2 cells
Cancer	10778-110G4	hepatic mesenchymal tumor cell line:LI90	cell line	State_141	hepatic mesenchymal tumor cell line
Cancer	10633-108I3	hepatoblastoma cell line:HuH-6	cell line	State_142	hepatoblastoma cell line
Cancer	10818-111B8	hepatocellular carcinoma cell line: HepG2 ENCODE, biol_rep1	cell line	State_143	hepatocellular carcinoma cell line
Cancer	10819-111B9	hepatocellular carcinoma cell line: HepG2 ENCODE, biol_rep2	cell line	State_143	hepatocellular carcinoma cell line
Cancer	10820-111C1	hepatocellular carcinoma cell line: HepG2 ENCODE, biol_rep3	cell line	State_143	hepatocellular carcinoma cell line
Cancer	10484-107A7	hepatoma cell line:Li-7	cell line	State_143	hepatocellular carcinoma cell line
Cancer	10435-106E3	Hodgkin's lymphoma cell line:HD-Mar2	cell line	State_144	Hodgkin's lymphoma cell line
Cancer	10791-110H8	keratoacanthoma cell line:HKA-1	cell line	State_145	keratoacanthoma cell line
Cancer	10687-109F3	Krukenberg tumor cell line:HSKTC	cell line	State_146	Krukenberg tumor cell line
Cancer	10509-107D5	large cell lung carcinoma cell line:IA-LM	cell line	State_147	large cell lung carcinoma cell line
Cancer	10839-111E2	large cell lung carcinoma cell line:NCI-H460	cell line	State_147	large cell lung carcinoma cell line
Cancer	10692-109F8	large cell non-keratinizing squamous carcinoma cell line:SKG-II-SF	cell line	State_148	large cell non-keratinizing squamous carcinoma cell line
Cancer	10721-110A1	leiomyoblastoma cell line:G-402	cell line	State_149	leiomyoblastoma cell line
Cancer	10752-110D5	leukemia, chronic megakaryoblastic cell line:MEG-01	cell line	State_150	leukemia, chronic megakaryoblastic cell line
Cancer	10782-110G8	liposarcoma cell line:KMLS-1	cell line	State_151	liposarcoma cell line
Cancer	10726-110A6	liposarcoma cell line:SW 872	cell line	State_151	liposarcoma cell line
Cancer	10499-107C4	lung adenocarcinoma cell line:A549	cell line	State_152	lung adenocarcinoma cell line
Cancer	10408-106B3	lung adenocarcinoma cell line:PC-14	cell line	State_152	lung adenocarcinoma cell line
Cancer	10742-110C4	lung adenocarcinoma, papillary cell line:NCI-H441	cell line	State_153	lung adenocarcinoma, papillary cell line
Cancer	10727-110A7	lymphangiectasia cell line:DS-1	cell line	State_154	lymphangiectasia cell line
Cancer	10775-110G1	lymphoma, malignant, hairy B-cell cell line:MLMA	cell line	State_155	lymphoma, malignant, hairy B-cell cell line
Cancer	10412-106B7	malignant trichilemmal cyst cell line:DJM-1	cell line	State_156	malignant trichilemmal cyst cell line
Cancer	10414-106B9	maxillary sinus tumor cell line:HSQ-89	cell line	State_157	maxillary sinus tumor cell line
Cancer	10838-111E1	medulloblastoma cell line:D283 Med	cell line	State_158	medulloblastoma cell line
Cancer	10759-110E3	medulloblastoma cell line:ONS-76	cell line	State_158	medulloblastoma cell line
Cancer	10514-107E1	melanoma cell line:COLO 679	cell line	State_159	melanoma cell line
Cancer	10465-106H6	melanoma cell line:G-361	cell line	State_159	melanoma cell line
Cancer	10691-109F7	meningioma cell line:HKBMM	cell line	State_160	meningioma cell line
Cancer	10843-111E6	merkel cell carcinoma cell line:MKL-1	cell line	State_161	merkel cell carcinoma cell line
Cancer	10844-111E7	merkel cell carcinoma cell line:MS-1	cell line	State_161	merkel cell carcinoma cell line
Cancer	10493-107B7	mesothelioma cell line:ACC-MESO-1	cell line	State_162	mesothelioma cell line
Cancer	10494-107B8	mesothelioma cell line:ACC-MESO-4	cell line	State_162	mesothelioma cell line
Cancer	10849-111F3	mesothelioma cell line:Mero-14	cell line	State_162	mesothelioma cell line
Cancer	10850-111F4	mesothelioma cell line:Mero-25	cell line	State_162	mesothelioma cell line
Cancer	10851-111F5	mesothelioma cell line:Mero-41	cell line	State_162	mesothelioma cell line
Cancer	10852-111F6	mesothelioma cell line:Mero-48a	cell line	State_162	mesothelioma cell line
Cancer	10853-111F7	mesothelioma cell line:Mero-82	cell line	State_162	mesothelioma cell line
Cancer	10854-111F8	mesothelioma cell line:Mero-83	cell line	State_162	mesothelioma cell line
Cancer	10855-111F9	mesothelioma cell line:Mero-84	cell line	State_162	mesothelioma cell line
Cancer	10856-111G1	mesothelioma cell line:Mero-95	cell line	State_162	mesothelioma cell line
Cancer	10847-111F1	mesothelioma cell line:NCI-H2052	cell line	State_162	mesothelioma cell line
Cancer	10846-111E9	mesothelioma cell line:NCI-H226	cell line	State_162	mesothelioma cell line
Cancer	10848-111F2	mesothelioma cell line:NCI-H2452	cell line	State_162	mesothelioma cell line
Cancer	10845-111E8	mesothelioma cell line:NCI-H28	cell line	State_162	mesothelioma cell line
Cancer	10857-111G2	mesothelioma cell line:No36	cell line	State_162	mesothelioma cell line
Cancer	10858-111G3	mesothelioma cell line:ONE58	cell line	State_162	mesothelioma cell line
Cancer	10689-109F5	mixed mullerian tumor cell line:HTMMT	cell line	State_163	mixed mullerian tumor cell line
Cancer	10648-109A9	mucinous adenocarcinoma cell line:JHOM-1	cell line	State_164	mucinous adenocarcinoma cell line
Cancer	10784-110H1	mucinous cystadenocarcinoma cell line:MCAS	cell line	State_164	mucinous adenocarcinoma cell line
Cancer	10744-110C6	mycosis fungoides, T cell lymphoma cell line:HuT 102 TIB-162	cell line	State_165	mycosis fungoides, T cell lymphoma cell line
Cancer	10772-110F7	myelodysplastic syndrome cell line:SKM-1	cell line	State_166	myelodysplastic syndrome cell line
Cancer	10474-106I6	myeloma cell line:PCM6	cell line	State_167	myeloma cell line
Cancer	10600-108E6	myxofibrosarcoma cell line:MFH-ino	cell line	State_168	myxofibrosarcoma cell line
Cancer	10684-109E9	myxofibrosarcoma cell line:NMFH-1	cell line	State_168	myxofibrosarcoma cell line
Cancer	10508-107D4	neuroblastoma cell line:CHP-134	cell line	State_169	neuroblastoma cell line
Cancer	10539-107G8	neuroblastoma cell line:NB-1	cell line	State_169	neuroblastoma cell line
Cancer	10607-108F4	neuroblastoma cell line:NBsusSR	cell line	State_169	neuroblastoma cell line
Cancer	10555-107I6	neuroblastoma cell line:NH-12	cell line	State_169	neuroblastoma cell line
Cancer	10637-108I7	neuroectodermal tumor cell line:FU-RPNT-1	cell line	State_170	neuroectodermal tumor cell line
Cancer	10663-109C6	neuroectodermal tumor cell line:FU-RPNT-2	cell line	State_170	neuroectodermal tumor cell line
Cancer	10774-110F9	neuroectodermal tumor cell line:TASK1	cell line	State_170	neuroectodermal tumor cell line
Cancer	10728-110A8	neuroepithelioma cell line:SK-N-MC	cell line	State_171	neuroepithelioma cell line
Cancer	10729-110A9	neurofibroma cell line:Hs 53.T	cell line	State_172	neurofibroma cell line
Cancer	10777-110G3	NK T cell leukemia cell line:KHYG-1	cell line	State_173	NK T cell leukemia cell line
Cancer	10430-106D7	non T non B acute lymphoblastic leukemia (ALL) cell line:P30/OHK	cell line	State_174	non T non B acute lymphoblastic leukemia (ALL) cell line
Cancer	10434-106E2	oral squamous cell carcinoma cell line:Ca9-22	cell line	State_175	oral squamous cell carcinoma cell line
Cancer	10550-107I1	oral squamous cell carcinoma cell line:HO-1-u-1	cell line	State_175	oral squamous cell carcinoma cell line
Cancer	10545-107H5	oral squamous cell carcinoma cell line:HSC-3	cell line	State_175	oral squamous cell carcinoma cell line
Cancer	10544-107H4	oral squamous cell carcinoma cell line:SAS	cell line	State_175	oral squamous cell carcinoma cell line
Cancer	10704-109H2	osteoclastoma cell line:Hs 706.T	cell line	State_176	osteoclastoma cell line
Cancer	10510-107D6	osteosarcoma cell line:143B/TK^(-)neo^(R)	cell line	State_177	osteosarcoma cell line
Cancer	10558-107I9	osteosarcoma cell line:HS-Os-1	cell line	State_177	osteosarcoma cell line
Cancer	10732-110B3	pagetoid sarcoma cell line:Hs 925.T	cell line	State_178	pagetoid sarcoma cell line
Cancer	10698-109G5	pancreatic carcinoma cell line:NOR-P1	cell line	State_179	pancreatic carcinoma cell line
Cancer	10437-106E5	papillary adenocarcinoma cell line:8505C	cell line	State_180	papillary adenocarcinoma cell line
Cancer	10417-106C3	papillotubular adenocarcinoma cell line:TGBC18TKB	cell line	State_181	papillotubular adenocarcinoma cell line
Cancer	10697-109G4	peripheral neuroectodermal tumor cell line:KU-SN	cell line	State_182	peripheral neuroectodermal tumor cell line
Cancer	10723-110A3	pharyngeal carcinoma cell line:Detroit 562	cell line	State_183	pharyngeal carcinoma cell line
Cancer	10840-111E3	plasma cell leukemia cell line:ARH-77	cell line	State_184	plasma cell leukemia cell line
Cancer	10706-109H4	pleomorphic hepatocellular carcinoma cell line:SNU-387	cell line	State_185	pleomorphic hepatocellular carcinoma cell line
Cancer	10490-107B4	prostate cancer cell line:DU145	cell line	State_186	prostate cancer cell line
Cancer	10439-106E7	prostate cancer cell line:PC-3	cell line	State_186	prostate cancer cell line
Cancer	10469-106I1	rectal cancer cell line:TT1TKB	cell line	State_187	rectal cancer cell line
Cancer	10411-106B6	renal cell carcinoma cell line:OS-RC-2	cell line	State_188	renal cell carcinoma cell line
Cancer	10471-106I3	renal cell carcinoma cell line:TUHR10TKB	cell line	State_188	renal cell carcinoma cell line
Cancer	10475-106I7	retinoblastoma cell line:Y79	cell line	State_189	retinoblastoma cell line
Cancer	10787-110H4	rhabdomyosarcoma cell line:KYM-1	cell line	State_190	rhabdomyosarcoma cell line
Cancer	10477-106I9	rhabdomyosarcoma cell line:RMS-YM	cell line	State_190	rhabdomyosarcoma cell line
Cancer	10695-109G2	sacrococcigeal teratoma cell line:HTST	cell line	State_191	sacrococcigeal teratoma cell line
Cancer	10442-106F1	schwannoma cell line:HS-PSS	cell line	State_192	schwannoma cell line
Cancer	10639-108I9	serous adenocarcinoma cell line:JHOS-2	cell line	State_193	serous adenocarcinoma cell line
Cancer	11843-124H7	serous adenocarcinoma cell line:SK-OV-3-R after co-culture with SOC-57-02-G, biol_rep1	cell line	State_193	serous adenocarcinoma cell line
Cancer	11841-124H5	serous adenocarcinoma cell line:SK-OV-3-R, biol_rep1	cell line	State_193	serous adenocarcinoma cell line
Cancer	10693-109F9	serous cystadenocarcinoma cell line:HTOA	cell line	State_194	serous cystadenocarcinoma cell line
Cancer	10436-106E4	signet ring carcinoma cell line:Kato III	cell line	State_195	signet ring carcinoma cell line
Cancer	10483-107A6	signet ring carcinoma cell line:NUGC-4	cell line	State_195	signet ring carcinoma cell line
Cancer	10800-110I8	small cell cervical cancer cell line:HCSC-1	cell line	State_196	small cell cervical cancer cell line
Cancer	10609-108F6	small-cell gastrointestinal carcinoma cell line:ECC4	cell line	State_197	small cell gastrointestinal carcinoma cell line
Cancer	10610-108F7	small cell gastrointestinal carcinoma cell line:ECC10	cell line	State_197	small cell gastrointestinal carcinoma cell line
Cancer	10841-111E4	small cell lung carcinoma cell line:DMS 144	cell line	State_198	small cell lung carcinoma cell line
Cancer	10541-107H1	small cell lung carcinoma cell line:LK-2	cell line	State_198	small cell lung carcinoma cell line
Cancer	10842-111E5	small cell lung carcinoma cell line:NCI-H82	cell line	State_198	small cell lung carcinoma cell line
Cancer	10562-108A4	small cell lung carcinoma cell line:WA-hT	cell line	State_198	small cell lung carcinoma cell line
Cancer	10781-110G7	somatostatinoma cell line:QGP-1	cell line	State_199	somatostatinoma cell line
Cancer	10737-110B8	spindle cell sarcoma cell line:Hs 132.T	cell line	State_200	spindle cell sarcoma cell line
Cancer	10424-106D1	splenic lymphoma with villous lymphocytes cell line:SLVL	cell line	State_201	splenic lymphoma with villous lymphocytes cell line
Cancer	10463-106H4	squamous cell carcinoma cell line:EC-GI-10	cell line	State_202	squamous cell carcinoma cell line
Cancer	10646-109A7	squamous cell carcinoma cell line:JHUS-nk1	cell line	State_202	squamous cell carcinoma cell line
Cancer	10616-108G4	squamous cell carcinoma cell line:T3M-5	cell line	State_202	squamous cell carcinoma cell line
Cancer	10486-107A9	squamous cell lung carcinoma cell line:EBC-1	cell line	State_203	squamous cell lung carcinoma cell line
Cancer	10457-106G7	squamous cell lung carcinoma cell line:LC-1F	cell line	State_203	squamous cell lung carcinoma cell line
Cancer	10501-107C6	squamous cell lung carcinoma cell line:RERF-LC-AI	cell line	State_203	squamous cell lung carcinoma cell line
Cancer	10441-106E9	synovial sarcoma cell line:HS-SY-II	cell line	State_204	synovial sarcoma cell line
Cancer	10790-110H7	teratocarcinoma cell line:NCC-IT-A3	cell line	State_205	teratocarcinoma cell line
Cancer	10798-110I6	teratocarcinoma cell line:NCR-G1	cell line	State_205	teratocarcinoma cell line
Cancer	10807-111A6	teratocarcinoma cell line:PA-1	cell line	State_205	teratocarcinoma cell line
Cancer	10786-110H3	testicular germ cell embryonal carcinoma cell line:ITO-II	cell line	State_206	testicular germ cell embryonal carcinoma cell line
Cancer	10591-108D6	testicular germ cell embryonal carcinoma cell line:NEC14	cell line	State_206	testicular germ cell embryonal carcinoma cell line
Cancer	10593-108D8	testicular germ cell embryonal carcinoma cell line:NEC15	cell line	State_206	testicular germ cell embryonal carcinoma cell line
Cancer	10590-108D5	testicular germ cell embryonal carcinoma cell line:NEC8	cell line	State_206	testicular germ cell embryonal carcinoma cell line
Cancer	10803-111A2	thymic carcinoma cell line:Ty-82	cell line	State_207	thyroid carcinoma cell line
Cancer	10776-110G2	thyroid carcinoma cell line:KHM-5M	cell line	State_207	thyroid carcinoma cell line
Cancer	10783-110G9	thyroid carcinoma cell line:TCO-1	cell line	State_207	thyroid carcinoma cell line
Cancer	10707-109H5	transitional cell carcinoma cell line:Hs 769.T	cell line	State_208	transitional-cell carcinoma cell line
Cancer	10418-106C4	transitional-cell carcinoma cell line:5637	cell line	State_208	transitional-cell carcinoma cell line
Cancer	10492-107B6	transitional-cell carcinoma cell line:JMSU1	cell line	State_208	transitional-cell carcinoma cell line
Cancer	10797-110I5	tubular adenocarcinoma cell line:SUIT-2	cell line	State_209	tubular adenocarcinoma cell line
Cancer	10809-111A8	Wilms' tumor cell line:G-401	cell line	State_210	Wilms' tumor cell line
Cancer	10597-108E3	Wilms' tumor cell line:HFWT	cell line	State_210	Wilms' tumor cell line
Digestive	10189-103D9	appendix, adult	tissue	State_211	appendix, adult
Digestive	10082-102B1	colon, adult, donor1	tissue	State_212	colon, adult
Digestive	10014-101C5	colon, adult, pool1	tissue	State_212	colon, adult
Digestive	10070-101I7	colon, fetal, donor1	tissue	State_213	colon, fetal
Digestive	10071-101I8	duodenum, fetal, donor1	tissue	State_214	duodenum, fetal
Digestive	10015-101C6	esophagus, adult, pool1	tissue	State_215	esophagus, adult
Digestive	10198-103E9	gall bladder, adult	tissue	State_216	gall bladder, adult
Digestive	10067-101I4	rectum, fetal, donor1	tissue	State_217	rectum, fetal
Digestive	10024-101D6	small intestine, adult, pool1	tissue	State_218	small intestine, adult
Digestive	10064-101I1	small intestine, fetal, donor1	tissue	State_219	small intestine, fetal
Digestive	10062-101H8	stomach, fetal, donor1	tissue	State_220	stomach, fetal
Digestive	10209-103G2	throat, adult	tissue	State_221	throat, adult
Digestive	10061-101H7	throat, fetal, donor1	tissue	State_222	throat, fetal
Endocrine	10081-102A9	adrenal gland, adult, pool1	tissue	State_223	adrenal gland, adult
Endocrine	10020-101D2	ovary, adult, pool1	tissue	State_224	ovary, adult
Endocrine	10180-103C9	pituitary gland - adult, donor10196	tissue	State_225	pituitary gland, adult
Endocrine	10162-103A9	pituitary gland, adult, donor10252	tissue	State_225	pituitary gland, adult
Endocrine	10378-105G9	pituitary gland, adult, donor10258	tissue	State_225	pituitary gland, adult
Endocrine	10093-102C3	salivary gland, adult, pool1	tissue	State_226	salivary gland, adult
Endocrine	10026-101D8	testis, adult, pool1	tissue	State_227	testis, adult
Endocrine	10096-102C6	testis, adult, pool2	tissue	State_227	testis, adult
Endocrine	10028-101E1	thyroid, adult, pool1	tissue	State_228	thyroid, adult
Endocrine	10060-101H6	thyroid, fetal, donor1	tissue	State_229	thyroid, fetal
Endothelial	11207-116A1	Endothelial Cells - Aortic, donor0	primary cell	State_230	Endothelial Cells - Aortic
Endothelial	11263-116G3	Endothelial Cells - Aortic, donor1	primary cell	State_230	Endothelial Cells - Aortic
Endothelial	11340-117F8	Endothelial Cells - Aortic, donor2	primary cell	State_230	Endothelial Cells - Aortic
Endothelial	11412-118E8	Endothelial Cells - Aortic, donor3	primary cell	State_230	Endothelial Cells - Aortic
Endothelial	11264-116G4	Endothelial Cells - Artery, donor1	primary cell	State_231	Endothelial Cells - Artery
Endothelial	11341-117F9	Endothelial Cells - Artery, donor2	primary cell	State_231	Endothelial Cells - Artery
Endothelial	11413-118E9	Endothelial Cells - Artery, donor3	primary cell	State_231	Endothelial Cells - Artery
Endothelial	11236-116D3	Endothelial Cells - Lymphatic, donor1	primary cell	State_232	Endothelial Cells - Lymphatic
Endothelial	11317-117D3	Endothelial Cells - Lymphatic, donor2	primary cell	State_232	Endothelial Cells - Lymphatic
Endothelial	11393-118C7	Endothelial Cells - Lymphatic, donor3	primary cell	State_232	Endothelial Cells - Lymphatic
Endothelial	11265-116G5	Endothelial Cells - Microvascular, donor1	primary cell	State_233	Endothelial Cells - Microvascular
Endothelial	11342-117G1	Endothelial Cells - Microvascular, donor2	primary cell	State_233	Endothelial Cells - Microvascular
Endothelial	11414-118F1	Endothelial Cells - Microvascular, donor3	primary cell	State_233	Endothelial Cells - Microvascular
Endothelial	11266-116G6	Endothelial Cells - Thoracic, donor1	primary cell	State_234	Endothelial Cells - Thoracic
Endothelial	11343-117G2	Endothelial Cells - Thoracic, donor2	primary cell	State_234	Endothelial Cells - Thoracic
Endothelial	11243-116E1	Endothelial Cells - Umbilical vein, donor1	primary cell	State_235	Endothelial Cells - Umbilical vein
Endothelial	11324-117E1	Endothelial Cells - Umbilical vein, donor2	primary cell	State_235	Endothelial Cells - Umbilical vein
Endothelial	11400-118D5	Endothelial Cells - Umbilical vein, donor3	primary cell	State_235	Endothelial Cells - Umbilical vein
Endothelial	11267-116G7	Endothelial Cells - Vein, donor1	primary cell	State_236	Endothelial Cells - Vein
Endothelial	11344-117G3	Endothelial Cells - Vein, donor2	primary cell	State_236	Endothelial Cells - Vein
Endothelial	11416-118F3	Endothelial Cells - Vein, donor3	primary cell	State_236	Endothelial Cells - Vein
Endothelial	11521-119H9	Hepatic Sinusoidal Endothelial Cells, donor1	primary cell	State_237	Hepatic Sinusoidal Endothelial Cells
Endothelial	11601-120H8	Hepatic Sinusoidal Endothelial Cells, donor2	primary cell	State_237	Hepatic Sinusoidal Endothelial Cells
Endothelial	11682-122H8	Hepatic Sinusoidal Endothelial Cells, donor3	primary cell	State_237	Hepatic Sinusoidal Endothelial Cells
Endothelial	11514-119H2	Renal Glomerular Endothelial Cells, donor1	primary cell	State_238	Renal Glomerular Endothelial Cells
Endothelial	11594-120H1	Renal Glomerular Endothelial Cells, donor2	primary cell	State_238	Renal Glomerular Endothelial Cells
Endothelial	11675-122H1	Renal Glomerular Endothelial Cells, donor3	primary cell	State_238	Renal Glomerular Endothelial Cells
Endothelial	11783-124B1	Renal Glomerular Endothelial Cells, donor4	primary cell	State_238	Renal Glomerular Endothelial Cells
Epithelial	10647-109A8	lens epithelial cell line:SRA 01/04	cell line	State_239	lens epithelial cell line
Epithelial	10812-111B2	normal intestinal epithelial cell line:FHs 74 Int	cell line	State_240	normal intestinal epithelial cell line
Epithelial	11510-119G7	Alveolar Epithelial Cells, donor1	primary cell	State_241	Alveolar Epithelial Cells
Epithelial	11590-120G6	Alveolar Epithelial Cells, donor2	primary cell	State_241	Alveolar Epithelial Cells
Epithelial	11671-122G6	Alveolar Epithelial Cells, donor3	primary cell	State_241	Alveolar Epithelial Cells
Epithelial	11533-120A3	Amniotic Epithelial Cells, donor1	primary cell	State_242	Amniotic Epithelial Cells
Epithelial	11613-122A2	Amniotic Epithelial Cells, donor2	primary cell	State_242	Amniotic Epithelial Cells
Epithelial	11694-123A2	Amniotic Epithelial Cells, donor3	primary cell	State_242	Amniotic Epithelial Cells
Epithelial	11511-119G8	Bronchial Epithelial Cell, donor1	primary cell	State_243	Bronchial Epithelial Cell
Epithelial	11591-120G7	Bronchial Epithelial Cell, donor2	primary cell	State_243	Bronchial Epithelial Cell
Epithelial	11672-122G7	Bronchial Epithelial Cell, donor3	primary cell	State_243	Bronchial Epithelial Cell
Epithelial	11453-119A4	Bronchial Epithelial Cell, donor4	primary cell	State_243	Bronchial Epithelial Cell
Epithelial	11457-119A8	Bronchial Epithelial Cell, donor5	primary cell	State_243	Bronchial Epithelial Cell
Epithelial	11461-119B3	Bronchial Epithelial Cell, donor6	primary cell	State_243	Bronchial Epithelial Cell
Epithelial	11769-123I5	Bronchial Epithelial Cell, donor7	primary cell	State_243	Bronchial Epithelial Cell
Epithelial	11242-116D9	Ciliary Epithelial Cells, donor1	primary cell	State_244	Ciliary Epithelial Cells
Epithelial	11323-117D9	Ciliary Epithelial Cells, donor2	primary cell	State_244	Ciliary Epithelial Cells
Epithelial	11399-118D4	Ciliary Epithelial Cells, donor3	primary cell	State_244	Ciliary Epithelial Cells
Epithelial	11526-119I5	Corneal Epithelial Cells, donor1	primary cell	State_245	Corneal Epithelial Cells
Epithelial	11606-120I4	Corneal Epithelial Cells, donor2	primary cell	State_245	Corneal Epithelial Cells
Epithelial	11687-122I4	Corneal Epithelial Cells, donor3	primary cell	State_245	Corneal Epithelial Cells
Epithelial	11507-119G4	Esophageal Epithelial Cells, donor1	primary cell	State_246	Esophageal Epithelial Cells
Epithelial	11587-120G3	Esophageal Epithelial Cells, donor2	primary cell	State_246	Esophageal Epithelial Cells
Epithelial	11668-122G3	Esophageal Epithelial Cells, donor3	primary cell	State_246	Esophageal Epithelial Cells
Epithelial	11221-116B6	Gingival epithelial cells, donor1 (GEA11)	primary cell	State_247	Gingival epithelial cells
Epithelial	11302-117B6	Gingival epithelial cells, donor2 (GEA14)	primary cell	State_247	Gingival epithelial cells
Epithelial	11379-118B2	Gingival epithelial cells, donor3 (GEA15)	primary cell	State_247	Gingival epithelial cells
Epithelial	11246-116E4	Intestinal epithelial cells (polarized), donor1	primary cell	State_248	Intestinal epithelial cells (polarized)
Epithelial	11530-119I9	Iris Pigment Epithelial Cells, donor1	primary cell	State_249	Iris Pigment Epithelial Cells
Epithelial	11272-116H3	Keratinocyte - epidermal, donor1	primary cell	State_250	Keratinocyte - epidermal
Epithelial	11349-117G8	Keratinocyte - epidermal, donor2	primary cell	State_250	Keratinocyte - epidermal
Epithelial	11421-118F8	Keratinocyte - epidermal, donor3	primary cell	State_250	Keratinocyte - epidermal
Epithelial	11251-116E9	Keratinocyte - oral, donor1	primary cell	State_251	Keratinocyte - oral
Epithelial	11529-119I8	Lens Epithelial Cells, donor1	primary cell	State_252	Lens Epithelial Cells
Epithelial	11609-120I7	Lens Epithelial Cells, donor2	primary cell	State_252	Lens Epithelial Cells
Epithelial	11690-122I7	Lens Epithelial Cells, donor3	primary cell	State_252	Lens Epithelial Cells
Epithelial	11273-116H4	Mammary Epithelial Cell, donor1	primary cell	State_253	Mammary Epithelial Cell
Epithelial	11350-117G9	Mammary Epithelial Cell, donor2	primary cell	State_253	Mammary Epithelial Cell
Epithelial	11422-118F9	Mammary Epithelial Cell, donor3	primary cell	State_253	Mammary Epithelial Cell
Epithelial	11247-116E5	Mesothelial Cells, donor1	primary cell	State_254	Mesothelial Cells
Epithelial	11402-118D7	Mesothelial Cells, donor3	primary cell	State_254	Mesothelial Cells
Epithelial	12226-129F3	nasal epithelial cells, donor1	primary cell	State_255	nasal epithelial cells
Epithelial	12227-129F4	nasal epithelial cells, donor2	primary cell	State_255	nasal epithelial cells
Epithelial	11933-125I7	Olfactory epithelial cells, donor1	primary cell	State_256	Olfactory epithelial cells
Epithelial	11934-125I8	Olfactory epithelial cells, donor2	primary cell	State_256	Olfactory epithelial cells
Epithelial	11935-125I9	Olfactory epithelial cells, donor3	primary cell	State_256	Olfactory epithelial cells
Epithelial	11936-126A1	Olfactory epithelial cells, donor4	primary cell	State_256	Olfactory epithelial cells
Epithelial	11278-116H9	Placental Epithelial Cells, donor1	primary cell	State_257	Placental Epithelial Cells
Epithelial	11355-117H5	Placental Epithelial Cells, donor2	primary cell	State_257	Placental Epithelial Cells
Epithelial	11427-118G5	Placental Epithelial Cells, donor3	primary cell	State_257	Placental Epithelial Cells
Epithelial	11253-116F2	Prostate Epithelial Cells (polarized), donor1	primary cell	State_258	Prostate Epithelial Cells
Epithelial	11331-117E8	Prostate Epithelial Cells, donor2	primary cell	State_258	Prostate Epithelial Cells
Epithelial	11404-118D9	Prostate Epithelial Cells, donor3	primary cell	State_258	Prostate Epithelial Cells
Epithelial	11516-119H4	Renal Cortical Epithelial Cells, donor1	primary cell	State_259	Renal Cortical Epithelial Cells
Epithelial	11596-120H3	Renal Cortical Epithelial Cells, donor2	primary cell	State_259	Renal Cortical Epithelial Cells
Epithelial	11517-119H5	Renal Epithelial Cells, donor1	primary cell	State_260	Renal Epithelial Cells
Epithelial	11597-120H4	Renal Epithelial Cells, donor2	primary cell	State_260	Renal Epithelial Cells
Epithelial	11678-122H4	Renal Epithelial Cells, donor3	primary cell	State_260	Renal Epithelial Cells
Epithelial	11515-119H3	Renal Proximal Tubular Epithelial Cell, donor1	primary cell	State_261	Renal Proximal Tubular Epithelial Cell
Epithelial	11595-120H2	Renal Proximal Tubular Epithelial Cell, donor2	primary cell	State_261	Renal Proximal Tubular Epithelial Cell
Epithelial	11676-122H2	Renal Proximal Tubular Epithelial Cell, donor3	primary cell	State_261	Renal Proximal Tubular Epithelial Cell
Epithelial	11215-116A9	Retinal Pigment Epithelial Cells, donor0	primary cell	State_262	Retinal Pigment Epithelial Cells
Epithelial	11528-119I7	Retinal Pigment Epithelial Cells, donor1	primary cell	State_262	Retinal Pigment Epithelial Cells
Epithelial	11608-120I6	Retinal Pigment Epithelial Cells, donor2	primary cell	State_262	Retinal Pigment Epithelial Cells
Epithelial	11689-122I6	Retinal Pigment Epithelial Cells, donor3	primary cell	State_262	Retinal Pigment Epithelial Cells
Epithelial	11256-116F5	Small Airway Epithelial Cells, donor1	primary cell	State_263	Small Airway Epithelial Cells
Epithelial	11334-117F2	Small Airway Epithelial Cells, donor2	primary cell	State_263	Small Airway Epithelial Cells
Epithelial	11406-118E2	Small Airway Epithelial Cells, donor3	primary cell	State_263	Small Airway Epithelial Cells
Epithelial	11292-117A5	Tracheal Epithelial Cells, donor1	primary cell	State_264	Tracheal Epithelial Cells
Epithelial	11369-118A1	Tracheal Epithelial Cells, donor2	primary cell	State_264	Tracheal Epithelial Cells
Epithelial	11441-118I1	Tracheal Epithelial Cells, donor3	primary cell	State_264	Tracheal Epithelial Cells
Epithelial	10286-104F7	Skin - palm, donor1	tissue	State_265	Skin - palm
Epithelial	10074-102A2	skin, adult, donor1	tissue	State_266	skin, adult
Epithelial	10065-101I2	skin, fetal, donor1	tissue	State_267	skin, fetal
Epithelial	10288-104F9	tongue epidermis (fungiform papillae), donor1	tissue	State_268	tongue epidermis (fungiform papillae)
Exocrine	11502-119F8	Melanocyte - dark, donor1	primary cell	State_269	Melanocyte - dark
Exocrine	11582-120F7	Melanocyte - dark, donor2	primary cell	State_269	Melanocyte - dark
Exocrine	11663-122F7	Melanocyte - dark, donor3	primary cell	State_269	Melanocyte - dark
Exocrine	11274-116H5	Melanocyte - light, donor1	primary cell	State_270	Melanocyte - light
Exocrine	11351-117H1	Melanocyte - light, donor2	primary cell	State_270	Melanocyte - light
Exocrine	11423-118G1	Melanocyte - light, donor3	primary cell	State_270	Melanocyte - light
Exocrine	11771-123I7	salivary acinar cells, donor1	primary cell	State_271	salivary acinar cells
Exocrine	11772-123I8	salivary acinar cells, donor2	primary cell	State_271	salivary acinar cells
Exocrine	11773-123I9	salivary acinar cells, donor3	primary cell	State_271	salivary acinar cells
Exocrine	11220-116B5	Sebocyte, donor1	primary cell	State_272	Sebocyte
Exocrine	11301-117B5	Sebocyte, donor2	primary cell	State_272	Sebocyte
Exocrine	11378-118B1	Sebocyte, donor3	primary cell	State_272	Sebocyte
Exocrine	10080-102A8	breast, adult, donor1	tissue	State_273	breast, adult
Exocrine	10199-103F1	parotid gland, adult	tissue	State_274	parotid gland, adult
Exocrine	10202-103F4	submaxillary gland, adult	tissue	State_275	submaxillary gland, adult
Eye	11527-119I6	Keratocytes, donor1	primary cell	State_276	Keratocytes
Eye	11607-120I5	Keratocytes, donor2	primary cell	State_276	Keratocytes
Eye	11688-122I5	Keratocytes, donor3	primary cell	State_276	Keratocytes
Eye	11532-120A2	Trabecular Meshwork Cells, donor1	primary cell	State_277	Trabecular Meshwork Cells
Eye	11612-122A1	Trabecular Meshwork Cells, donor2	primary cell	State_277	Trabecular Meshwork Cells
Eye	11693-123A1	Trabecular Meshwork Cells, donor3	primary cell	State_277	Trabecular Meshwork Cells
Eye	10272-104E2	eye - muscle inferior rectus, donor1	tissue	State_278	eye - muscle inferior rectus
Eye	10298-104H1	eye - muscle lateral, donor2	tissue	State_279	eye - muscle lateral
Eye	10299-104H2	eye - muscle medial, donor2	tissue	State_280	eye - muscle medial
Eye	10297-104G9	eye - muscle superior, donor2	tissue	State_281	eye - muscle superior
Eye	10268-104D7	eye - vitreous humor, donor1	tissue	State_282	eye - vitreous humor
Eye	10054-101G9	eye, fetal, donor1	tissue	State_283	eye, fetal
Eye	10030-101E3	retina, adult, pool1	tissue	State_284	retina, adult
Heart	10052-101G7	aorta, adult, pool1	tissue	State_285	aorta, adult
Heart	10205-103F7	heart - mitral valve, adult	tissue	State_286	heart - mitral valve, adult
Heart	10206-103F8	heart - pulmonic valve, adult	tissue	State_287	heart - pulmonic valve, adult
Heart	10207-103F9	heart - tricuspid valve, adult	tissue	State_288	heart - tricuspid valve, adult
Heart	10050-101G5	heart, adult, diseased post-infarction, donor1	tissue	State_289	heart, adult
Heart	10051-101G6	heart, adult, diseased, donor1	tissue	State_289	heart, adult
Heart	10016-101C7	heart, adult, pool1	tissue	State_289	heart, adult
Heart	10046-101G1	heart, fetal, pool1	tissue	State_290	heart, fetal
Heart	10079-102A7	left atrium, adult, donor1	tissue	State_291	left atrium, adult
Heart	10078-102A6	left ventricle, adult, donor1	tissue	State_292	left ventricle, adult
HSC & B-cell	10427-106D4	b cell line:RPMI1788	cell line	State_293	b cell line
HSC & B-cell	10453-106G3	cord blood derived cell line:COBL-a 24h infection	cell line	State_294	cord blood derived cell line
HSC & B-cell	10452-106G2	cord blood derived cell line:COBL-a 24h infection(-C)	cell line	State_294	cord blood derived cell line
HSC & B-cell	10449-106F8	cord blood derived cell line:COBL-a untreated	cell line	State_294	cord blood derived cell line
HSC & B-cell	11800-124C9	CD14-CD16+ Monocytes, donor2	primary cell	State_295	CD14-CD16+ Monocytes
HSC & B-cell	11911-125G3	CD14-CD16+ Monocytes, donor3	primary cell	State_295	CD14-CD16+ Monocytes
HSC & B-cell	11229-116C5	CD14+ monocyte derived endothelial progenitor cells, donor1	primary cell	State_296	Endothelial Progenitor Cells
HSC & B-cell	11310-117C5	CD14+ monocyte derived endothelial progenitor cells, donor2	primary cell	State_296	Endothelial Progenitor Cells
HSC & B-cell	11386-118B9	CD14+ monocyte derived endothelial progenitor cells, donor3	primary cell	State_296	Endothelial Progenitor Cells
HSC & B-cell	11863-125A9	CD14+ monocytes - mock treated, donor1	primary cell	State_297	CD14+ Monocytes
HSC & B-cell	11873-125C1	CD14+ monocytes - mock treated, donor2	primary cell	State_297	CD14+ Monocytes
HSC & B-cell	11883-125D2	CD14+ monocytes - mock treated, donor3	primary cell	State_297	CD14+ Monocytes
HSC & B-cell	11869-125B6	CD14+ monocytes - treated with B-glucan, donor1	primary cell	State_297	CD14+ Monocytes
HSC & B-cell	11879-125C7	CD14+ monocytes - treated with B-glucan, donor2	primary cell	State_297	CD14+ Monocytes
HSC & B-cell	11889-125D8	CD14+ monocytes - treated with B-glucan, donor3	primary cell	State_297	CD14+ Monocytes
HSC & B-cell	11860-125A6	CD14+ monocytes - treated with BCG, donor1	primary cell	State_297	CD14+ Monocytes
HSC & B-cell	11870-125B7	CD14+ monocytes - treated with BCG, donor2	primary cell	State_297	CD14+ Monocytes
HSC & B-cell	11880-125C8	CD14+ monocytes - treated with BCG, donor3	primary cell	State_297	CD14+ Monocytes
HSC & B-cell	11868-125B5	CD14+ monocytes - treated with Candida, donor1	primary cell	State_297	CD14+ Monocytes
HSC & B-cell	11878-125C6	CD14+ monocytes - treated with Candida, donor2	primary cell	State_297	CD14+ Monocytes
HSC & B-cell	11888-125D7	CD14+ monocytes - treated with Candida, donor3	primary cell	State_297	CD14+ Monocytes
HSC & B-cell	11867-125B4	CD14+ monocytes - treated with Cryptococcus, donor1	primary cell	State_297	CD14+ Monocytes
HSC & B-cell	11877-125C5	CD14+ monocytes - treated with Cryptococcus, donor2	primary cell	State_297	CD14+ Monocytes
HSC & B-cell	11887-125D6	CD14+ monocytes - treated with Cryptococcus, donor3	primary cell	State_297	CD14+ Monocytes
HSC & B-cell	11864-125B1	CD14+ monocytes - treated with Group A streptococci, donor1	primary cell	State_297	CD14+ Monocytes
HSC & B-cell	11874-125C2	CD14+ monocytes - treated with Group A streptococci, donor2	primary cell	State_297	CD14+ Monocytes
HSC & B-cell	11884-125D3	CD14+ monocytes - treated with Group A streptococci, donor3	primary cell	State_297	CD14+ Monocytes
HSC & B-cell	11861-125A7	CD14+ monocytes - treated with IFN + N-hexane, donor1	primary cell	State_297	CD14+ Monocytes
HSC & B-cell	11871-125B8	CD14+ monocytes - treated with IFN + N-hexane, donor2	primary cell	State_297	CD14+ Monocytes
HSC & B-cell	11881-125C9	CD14+ monocytes - treated with IFN + N-hexane, donor3	primary cell	State_297	CD14+ Monocytes
HSC & B-cell	11865-125B2	CD14+ monocytes - treated with lipopolysaccharide, donor1	primary cell	State_297	CD14+ Monocytes
HSC & B-cell	11875-125C3	CD14+ monocytes - treated with lipopolysaccharide, donor2	primary cell	State_297	CD14+ Monocytes
HSC & B-cell	11885-125D4	CD14+ monocytes - treated with lipopolysaccharide, donor3	primary cell	State_297	CD14+ Monocytes
HSC & B-cell	11866-125B3	CD14+ monocytes - treated with Salmonella, donor1	primary cell	State_297	CD14+ Monocytes
HSC & B-cell	11876-125C4	CD14+ monocytes - treated with Salmonella, donor2	primary cell	State_297	CD14+ Monocytes
HSC & B-cell	11886-125D5	CD14+ monocytes - treated with Salmonella, donor3	primary cell	State_297	CD14+ Monocytes
HSC & B-cell	11862-125A8	CD14+ monocytes - treated with Trehalose dimycolate (TDM), donor1	primary cell	State_297	CD14+ Monocytes
HSC & B-cell	11872-125B9	CD14+ monocytes - treated with Trehalose dimycolate (TDM), donor2	primary cell	State_297	CD14+ Monocytes
HSC & B-cell	11882-125D1	CD14+ monocytes - treated with Trehalose dimycolate (TDM), donor3	primary cell	State_297	CD14+ Monocytes
HSC & B-cell	11224-116B9	CD14+ Monocytes, donor1	primary cell	State_297	CD14+ Monocytes
HSC & B-cell	11305-117B9	CD14+ Monocytes, donor2	primary cell	State_297	CD14+ Monocytes
HSC & B-cell	11381-118B4	CD14+ Monocytes, donor3	primary cell	State_297	CD14+ Monocytes
HSC & B-cell	11788-124B6	CD14+CD16- Monocytes, donor1	primary cell	State_298	CD14+CD16- Monocytes
HSC & B-cell	11799-124C8	CD14+CD16- Monocytes, donor2	primary cell	State_298	CD14+CD16- Monocytes
HSC & B-cell	11910-125G2	CD14+CD16- Monocytes, donor3	primary cell	State_298	CD14+CD16- Monocytes
HSC & B-cell	11789-124B7	CD14+CD16+ Monocytes, donor1	primary cell	State_299	CD14+CD16+ Monocytes
HSC & B-cell	11801-124D1	CD14+CD16+ Monocytes, donor2	primary cell	State_299	CD14+CD16+ Monocytes
HSC & B-cell	11912-125G4	CD14+CD16+ Monocytes, donor3	primary cell	State_299	CD14+CD16+ Monocytes
HSC & B-cell	11544-120B5	CD19+ B Cells, donor1	primary cell	State_300	CD19+ B Cells
HSC & B-cell	11624-122B4	CD19+ B Cells, donor2	primary cell	State_300	CD19+ B Cells
HSC & B-cell	11705-123B4	CD19+ B Cells, donor3	primary cell	State_300	CD19+ B Cells
HSC & B-cell	11931-125I5	CD34 cells differentiated to erythrocyte lineage, biol_ rep1	primary cell	State_301	Reticulocytes
HSC & B-cell	11932-125I6	CD34 cells differentiated to erythrocyte lineage, biol_ rep2	primary cell	State_301	Reticulocytes
HSC & B-cell	12225-129F2	CD34+ stem cells - adult bone marrow derived, donor1	primary cell	State_302	CD34+ stem cells - adult bone marrow derived
HSC & B-cell	11227-116C3	Dendritic Cells - monocyte immature derived, donor1	primary cell	State_303	Dendritic Cells - monocyte immature derived
HSC & B-cell	11384-118B7	Dendritic Cells - monocyte immature derived, donor3	primary cell	State_303	Dendritic Cells - monocyte immature derived
HSC & B-cell	11228-116C4	Dendritic Cells - plasmacytoid, donor1	primary cell	State_304	Dendritic Cells - plasmacytoid
HSC & B-cell	11904-125F5	immature langerhans cells, donor1	primary cell	State_305	langerhans cells, immature
HSC & B-cell	11905-125F6	immature langerhans cells, donor2	primary cell	State_305	langerhans cells, immature
HSC & B-cell	11232-116C8	Macrophage - monocyte derived, donor1	primary cell	State_306	Macrophage - monocyte derived
HSC & B-cell	11313-117C8	Macrophage - monocyte derived, donor2	primary cell	State_306	Macrophage - monocyte derived
HSC & B-cell	11389-118C3	Macrophage - monocyte derived, donor3	primary cell	State_306	Macrophage - monocyte derived
HSC & B-cell	11901-125F2	migratory langerhans cells, donor1	primary cell	State_307	langerhans cells, migratory
HSC & B-cell	11902-125F3	migratory langerhans cells, donor2	primary cell	State_307	langerhans cells, migratory
HSC & B-cell	11903-125F4	migratory langerhans cells, donor3	primary cell	State_307	langerhans cells, migratory
HSC & B-cell	11230-116C6	Natural Killer Cells, donor1	primary cell	State_308	Natural Killer Cells
HSC & B-cell	11311-117C6	Natural Killer Cells, donor2	primary cell	State_308	Natural Killer Cells
HSC & B-cell	11387-118C1	Natural Killer Cells, donor3	primary cell	State_308	Natural Killer Cells
HSC & B-cell	11233-116C9	Neutrophils, donor1	primary cell	State_309	Neutrophils
HSC & B-cell	11314-117C9	Neutrophils, donor2	primary cell	State_309	Neutrophils
HSC & B-cell	11390-118C4	Neutrophils, donor3	primary cell	State_309	Neutrophils
Kidney	10451-106G1	embryonic kidney cell line: HEK293/SLAM infection, 24hr	cell line	State_310	embryonic kidney cell line
Kidney	10450-106F9	embryonic kidney cell line: HEK293/SLAM untreated	cell line	State_310	embryonic kidney cell line
Kidney	11518-119H6	Renal Mesangial Cells, donor1	primary cell	State_311	Renal Mesangial Cells
Kidney	11598-120H5	Renal Mesangial Cells, donor2	primary cell	State_311	Renal Mesangial Cells
Kidney	11679-122H5	Renal Mesangial Cells, donor3	primary cell	State_311	Renal Mesangial Cells
Kidney	10017-101C8	kidney, adult, pool1	tissue	State_312	kidney, adult
Kidney	10045-101F9	kidney, fetal, pool1	tissue	State_313	kidney, fetal
Liver	11524-119I3	Hepatic Stellate Cells (lipocyte), donor1	primary cell	State_314	Hepatic Stellate Cells (lipocyte)
Liver	11604-120I2	Hepatic Stellate Cells (lipocyte), donor2	primary cell	State_314	Hepatic Stellate Cells (lipocyte)
Liver	11685-122I2	Hepatic Stellate Cells (lipocyte), donor3	primary cell	State_314	Hepatic Stellate Cells (lipocyte)
Liver	11523-119I2	Hepatocyte, donor1	primary cell	State_315	Hepatocyte
Liver	11603-120I1	Hepatocyte, donor2	primary cell	State_315	Hepatocyte
Liver	11684-122I1	Hepatocyte, donor3	primary cell	State_315	Hepatocyte
Liver	10018-101C9	liver, adult, pool1	tissue	State_316	liver, adult
Liver	10086-102B5	liver, fetal, pool1	tissue	State_317	liver, fetal
Lung	10019-101D1	lung, adult, pool1	tissue	State_318	lung, adult
Lung	10068-101I5	lung, fetal, donor1	tissue	State_319	lung, fetal
Lung	10075-102A3	lung, right lower lobe, adult, donor1	tissue	State_320	lung, right lower lobe, adult
Lymphatic	10821-111C2	B lymphoblastoid cell line: GM12878 ENCODE, biol_rep1	cell line	State_321	B lymphoblastoid cell line
Lymphatic	10822-111C3	B lymphoblastoid cell line: GM12878 ENCODE, biol_rep2	cell line	State_321	B lymphoblastoid cell line
Lymphatic	10823-111C4	B lymphoblastoid cell line: GM12878 ENCODE, biol_rep3	cell line	State_321	B lymphoblastoid cell line
Lymphatic	10077-102A5	lymph node, adult, donor1	tissue	State_322	lymph node, adult
Lymphatic	10047-101G2	tonsil, adult, pool1	tissue	State_323	tonsil, adult
Mesench	10568-108B1	mesenchymal stem cell line:Hu5/E18	cell line	State_324	mesenchymal stem cell line
Mesench	10813-111B3	normal embryonic palatal mesenchymal cell line:HEPM	cell line	State_325	normal embryonic palatal mesenchymal cell line
Mesench	11747-123G1	mesenchymal precursor cell - adipose, donor1	primary cell	State_326	mesenchymal precursor cell - adipose
Mesench	11748-123G2	mesenchymal precursor cell - adipose, donor2	primary cell	State_326	mesenchymal precursor cell - adipose
Mesench	11749-123G3	mesenchymal precursor cell - adipose, donor3	primary cell	State_326	mesenchymal precursor cell - adipose
Mesench	11750-123G4	mesenchymal precursor cell - bone marrow, donor1	primary cell	State_327	mesenchymal precursor cell - bone marrow
Mesench	11751-123G5	mesenchymal precursor cell - bone marrow, donor2	primary cell	State_327	mesenchymal precursor cell - bone marrow
Mesench	11840-124H4	mesenchymal precursor cell - bone marrow, donor3	primary cell	State_327	mesenchymal precursor cell - bone marrow
Mesench	11752-123G6	mesenchymal precursor cell - cardiac, donor1	primary cell	State_328	mesenchymal precursor cell - cardiac
Mesench	11753-123G7	mesenchymal precursor cell - cardiac, donor2	primary cell	State_328	mesenchymal precursor cell - cardiac
Mesench	11754-123G8	mesenchymal precursor cell - cardiac, donor3	primary cell	State_328	mesenchymal precursor cell - cardiac
Mesench	11755-123G9	mesenchymal precursor cell - cardiac, donor4	primary cell	State_328	mesenchymal precursor cell - cardiac
Mesench	11756-123H1	mesenchymal precursor cell - ovarian cancer left ovary, donor1	primary cell	State_329	mesenchymal precursor cell - ovarian cancer left ovary
Mesench	11833-124G6	mesenchymal precursor cell - ovarian cancer left ovary, donor2	primary cell	State_329	mesenchymal precursor cell - ovarian cancer left ovary
Mesench	11760-123H5	mesenchymal precursor cell - ovarian cancer left ovary, donor3	primary cell	State_329	mesenchymal precursor cell - ovarian cancer left ovary
Mesench	11836-124G9	mesenchymal precursor cell - ovarian cancer left ovary, donor4	primary cell	State_329	mesenchymal precursor cell - ovarian cancer left ovary
Mesench	11758-123H3	mesenchymal precursor cell - ovarian cancer metastasis, donor1	primary cell	State_330	mesenchymal precursor cell - ovarian cancer metastasis
Mesench	11835-124G8	mesenchymal precursor cell - ovarian cancer metastasis, donor2	primary cell	State_330	mesenchymal precursor cell - ovarian cancer metastasis
Mesench	11762-123H7	mesenchymal precursor cell - ovarian cancer metastasis, donor3	primary cell	State_330	mesenchymal precursor cell - ovarian cancer metastasis
Mesench	11838-124H2	mesenchymal precursor cell - ovarian cancer metastasis, donor4	primary cell	State_330	mesenchymal precursor cell - ovarian cancer metastasis
Mesench	11757-123H2	mesenchymal precursor cell - ovarian cancer right ovary, donor1	primary cell	State_331	mesenchymal precursor cell - ovarian cancer right ovary
Mesench	11759-123H4	mesenchymal precursor cell - ovarian cancer right ovary, donor2	primary cell	State_331	mesenchymal precursor cell - ovarian cancer right ovary
Mesench	11842-124H6	mesenchymal precursor cell - ovarian cancer right ovary, donor3 (SOC-57-02-G)	primary cell	State_331	mesenchymal precursor cell - ovarian cancer right ovary
Mesench	11761-123H6	mesenchymal precursor cell - ovarian cancer right ovary, donor3 (SOC-57-02)	primary cell	State_331	mesenchymal precursor cell - ovarian cancer right ovary
Mesench	11837-124H1	mesenchymal precursor cell - ovarian cancer right ovary, donor4	primary cell	State_331	mesenchymal precursor cell - ovarian cancer right ovary
Mesench	11217-116B2	Mesenchymal stem cells - adipose, donor0	primary cell	State_332	Mesenchymal stem cells - adipose
Mesench	11537-120A7	Mesenchymal Stem Cells - adipose, donor1	primary cell	State_332	Mesenchymal stem cells - adipose
Mesench	11617-122A6	Mesenchymal Stem Cells - adipose, donor2	primary cell	State_332	Mesenchymal stem cells - adipose
Mesench	11698-123A6	Mesenchymal Stem Cells - adipose, donor3	primary cell	State_332	Mesenchymal stem cells - adipose
Mesench	11547-120B8	Mesenchymal Stem Cells - amniotic membrane, donor1	primary cell	State_333	Mesenchymal stem cells - amniotic membrane
Mesench	11627-122B7	Mesenchymal Stem Cells - amniotic membrane, donor2	primary cell	State_333	Mesenchymal stem cells - amniotic membrane
Mesench	11536-120A6	Mesenchymal Stem Cells - bone marrow, donor1	primary cell	State_334	Mesenchymal stem cells - bone marrow
Mesench	11616-122A5	Mesenchymal Stem Cells - bone marrow, donor2	primary cell	State_334	Mesenchymal stem cells - bone marrow
Mesench	11697-123A5	Mesenchymal Stem Cells - bone marrow, donor3	primary cell	State_334	Mesenchymal stem cells - bone marrow
Mesench	11464-119B6	Mesenchymal Stem Cells - bone marrow, donor4	primary cell	State_334	Mesenchymal stem cells - bone marrow
Mesench	11218-116B3	Mesenchymal stem cells - hepatic, donor0	primary cell	State_335	Mesenchymal stem cells - hepatic
Mesench	11538-120A8	Mesenchymal Stem Cells - hepatic, donor1	primary cell	State_335	Mesenchymal stem cells - hepatic
Mesench	11618-122A7	Mesenchymal Stem Cells - hepatic, donor2	primary cell	State_335	Mesenchymal stem cells - hepatic
Mesench	11214-116A8	Mesenchymal stem cells - umbilical, donor0	primary cell	State_336	Mesenchymal stem cells - umbilical
Mesench	11539-120A9	Mesenchymal Stem Cells - umbilical, donor1	primary cell	State_336	Mesenchymal stem cells - umbilical
Mesench	11619-122A8	Mesenchymal Stem Cells - umbilical, donor2	primary cell	State_336	Mesenchymal stem cells - umbilical
Mesench	11700-123A8	Mesenchymal Stem Cells - umbilical, donor3	primary cell	State_336	Mesenchymal stem cells - umbilical
Mesench	11219-116B4	Mesenchymal Stem Cells - Vertebral, donor1	primary cell	State_337	Mesenchymal Stem Cells - Vertebral
Mesench	11548-120B9	Mesenchymal Stem Cells - Wharton's Jelly, donor1	primary cell	State_338	Mesenchymal stem cells - Wharton's Jelly
Muscle	11282-116I4	Skeletal muscle cells differentiated into Myotubes - multinucleated, donor1	primary cell	State_339	Skeletal muscle cells differentiated into Myotubes - multinucleated
Muscle	11359-117H9	Skeletal muscle cells differentiated into Myotubes - multinucleated, donor2	primary cell	State_339	Skeletal muscle cells differentiated into Myotubes - multinucleated
Muscle	11431-118G9	Skeletal muscle cells differentiated into Myotubes - multinucleated, donor3	primary cell	State_339	Skeletal muscle cells differentiated into Myotubes - multinucleated
Muscle	11281-116I3	Skeletal Muscle Cells, donor1	primary cell	State_340	Skeletal Muscle Cells
Muscle	11358-117H8	Skeletal Muscle Cells, donor2	primary cell	State_340	Skeletal Muscle Cells
Muscle	11430-118G8	Skeletal Muscle Cells, donor3	primary cell	State_340	Skeletal Muscle Cells
Muscle	11451-119A2	Skeletal Muscle Cells, donor4	primary cell	State_340	Skeletal Muscle Cells
Muscle	11455-119A6	Skeletal Muscle Cells, donor5	primary cell	State_340	Skeletal Muscle Cells
Muscle	11459-119B1	Skeletal Muscle Cells, donor6	primary cell	State_340	Skeletal Muscle Cells
Muscle	11240-116D7	Skeletal Muscle Satellite Cells, donor1	primary cell	State_341	Skeletal Muscle Satellite Cells
Muscle	11321-117D7	Skeletal Muscle Satellite Cells, donor2	primary cell	State_341	Skeletal Muscle Satellite Cells
Muscle	11397-118D2	Skeletal Muscle Satellite Cells, donor3	primary cell	State_341	Skeletal Muscle Satellite Cells
Muscle	10292-104G4	achilles tendon, donor2	tissue	State_342	achilles tendon
Muscle	10282-104F3	skeletal muscle - soleus muscle, donor1	tissue	State_343	skeletal muscle - soleus muscle
Muscle	10023-101D5	skeletal muscle, adult, pool1	tissue	State_344	skeletal muscle, adult
Muscle	10066-101I3	skeletal muscle, fetal, donor1	tissue	State_345	skeletal muscle, fetal
Muscle	10203-103F5	tongue, adult	tissue	State_346	tongue, adult
Muscle	10059-101H5	tongue, fetal, donor1	tissue	State_347	tongue, fetal
Myosat	11525-119I4	Cardiac Myocyte, donor1	primary cell	State_348	Cardiac Myocyte
Myosat	11605-120I3	Cardiac Myocyte, donor2	primary cell	State_348	Cardiac Myocyte
Myosat	11686-122I3	Cardiac Myocyte, donor3	primary cell	State_348	Cardiac Myocyte
Myosat	11241-116D8	Myoblast, donor1	primary cell	State_349	Myoblast
Myosat	11322-117D8	Myoblast, donor2	primary cell	State_349	Myoblast
Myosat	11398-118D3	Myoblast, donor3	primary cell	State_349	Myoblast
Other	10808-111A7	hereditary spherocytic anemia cell line:WIL2-NS	cell line	State_350	hereditary spherocytic anemia cell line
Other	10569-108B2	leiomyoma cell line:10964C	cell line	State_351	leiomyoma cell line
Other	10570-108B3	leiomyoma cell line:15242A	cell line	State_351	leiomyoma cell line
Other	10571-108B4	leiomyoma cell line:15425	cell line	State_351	leiomyoma cell line
Other	10694-109G1	tridermal teratoma cell line:HGRT	cell line	State_352	tridermal teratoma cell line
Other	10563-108A5	xeroderma pigentosum b cell line:XPL 17	cell line	State_353	xeroderma pigentosum b cell line
Other	11271-116H2	Hair Follicle Dermal Papilla Cells, donor1	primary cell	State_354	Hair Follicle Dermal Papilla Cells
Other	11348-117G7	Hair Follicle Dermal Papilla Cells, donor2	primary cell	State_354	Hair Follicle Dermal Papilla Cells
Other	11420-118F7	Hair Follicle Dermal Papilla Cells, donor3	primary cell	State_354	Hair Follicle Dermal Papilla Cells
Other	11504-119G1	Hair Follicle Outer Root Sheath Cells, donor1	primary cell	State_355	Hair Follicle Outer Root Sheath Cells
Other	11584-120F9	Hair Follicle Outer Root Sheath Cells, donor2	primary cell	State_355	Hair Follicle Outer Root Sheath Cells
Other	11929-125I3	Mallassez-derived cells, donor2	primary cell	State_356	Mallassez-derived cells
Other	11930-125I4	Mallassez-derived cells, donor3	primary cell	State_356	Mallassez-derived cells
Other	10190-103E1	artery, adult	tissue	State_357	artery, adult
Other	10000-101A1	Clontech Human Universal Reference Total RNA, pool1	tissue	State_358	Clontech Human Universal Reference Total RNA
Other	10069-101I6	diaphragm, fetal, donor1	tissue	State_359	diaphragm, fetal
Other	10301-104H4	Fingernail (including nail plate, eponychium and hyponychium), donor2	tissue	State_360	Fingernail
Other	10002-101A5	SABiosciences XpressRef Human Universal Total RNA, pool1	tissue	State_361	SABiosciences XpressRef Human Universal Total RNA
Other	10029-101E2	trachea, adult, pool1	tissue	State_362	trachea, adult
Other	10058-101H4	trachea, fetal, donor1	tissue	State_363	trachea, fetal
Other	10007-101B4	Universal RNA - Human Normal Tissues Biochain, pool1	tissue	State_364	Universal RNA - Human Normal Tissues Biochain
Other	10191-103E2	vein, adult	tissue	State_365	vein, adult
Pancreas	10604-108F1	embryonic pancreas cell line:1B2C6	cell line	State_366	embryonic pancreas cell line
Pancreas	10605-108F2	embryonic pancreas cell line:1C3D3	cell line	State_366	embryonic pancreas cell line
Pancreas	10606-108F3	embryonic pancreas cell line:1C3IKEI	cell line	State_366	embryonic pancreas cell line
Pancreas	10603-108E9	embryonic pancreas cell line:2C6	cell line	State_366	embryonic pancreas cell line
Pancreas	10049-101G4	pancreas, adult, donor1	tissue	State_367	pancreas, adult
Placenta & EEM	12235-129G3	amniotic membrane cells, donor1	primary cell	State_368	amniotic membrane cells
Placenta & EEM	12236-129G4	amniotic membrane cells, donor2	primary cell	State_368	amniotic membrane cells
Placenta & EEM	12237-129G5	amniotic membrane cells, donor3	primary cell	State_368	amniotic membrane cells
Placenta & EEM	12238-129G6	chorionic membrane cells, donor1	primary cell	State_369	chorionic membrane cells
Placenta & EEM	12239-129G7	chorionic membrane cells, donor2	primary cell	State_369	chorionic membrane cells
Placenta & EEM	12240-129G8	chorionic membrane cells, donor3	primary cell	State_369	chorionic membrane cells
Placenta & EEM	11549-120C1	Multipotent Cord Blood Unrestricted Somatic Stem Cells, donor1	primary cell	State_370	Multipotent Cord Blood Unrestricted Somatic Stem Cells
Placenta & EEM	11629-122B9	Multipotent Cord Blood Unrestricted Somatic Stem Cells, donor2	primary cell	State_370	Multipotent Cord Blood Unrestricted Somatic Stem Cells
Placenta & EEM	10021-101D3	placenta, adult, pool1	tissue	State_371	placenta, adult
Placenta & EEM	10057-101H3	umbilical cord, fetal, donor1	tissue	State_372	umbilical cord, fetal
PNS	11248-116E6	Anulus Pulposus Cell, donor1	primary cell	State_373	Anulus Pulposus Cell
PNS	11463-119B5	Anulus Pulposus Cell, donor2	primary cell	State_373	Anulus Pulposus Cell
PNS	11252-116F1	Nucleus Pulposus Cell, donor1	primary cell	State_374	Nucleus Pulposus Cell
PNS	11409-118E5	Nucleus Pulposus Cell, donor2	primary cell	State_374	Nucleus Pulposus Cell
PNS	11462-119B4	Nucleus Pulposus Cell, donor3	primary cell	State_374	Nucleus Pulposus Cell
PNS	11499-119F5	Perineurial Cells, donor1	primary cell	State_375	Perineurial Cells
PNS	11579-120F4	Perineurial Cells, donor2	primary cell	State_375	Perineurial Cells
PNS	11498-119F4	Schwann Cells, donor1	primary cell	State_376	Schwann Cells
PNS	11578-120F3	Schwann Cells, donor2	primary cell	State_376	Schwann Cells
PNS	11659-122F3	Schwann Cells, donor3	primary cell	State_376	Schwann Cells
PNS	10195-103E6	olfactory region, adult	tissue	State_377	olfactory region, adult
PNS	10277-104E7	optic nerve, donor1	tissue	State_378	optic nerve
PNS	10181-103D1	spinal cord - adult, donor10196	tissue	State_379	spinal cord, adult
PNS	10159-103A6	spinal cord, adult, donor10252	tissue	State_379	spinal cord, adult
PNS	10369-105F9	spinal cord, adult, donor10258	tissue	State_379	spinal cord, adult
PNS	10056-101H2	spinal cord, fetal, donor1	tissue	State_380	spinal cord, fetal
PNS	10359-105E8	spinal cord, newborn, donor10223	tissue	State_381	spinal cord, newborn
Reproductive	11255-116F4	Sertoli Cells, donor1	primary cell	State_382	Sertoli Cells
Reproductive	11333-117F1	Sertoli Cells, donor2	primary cell	State_382	Sertoli Cells
Reproductive	10013-101C4	cervix, adult, pool1	tissue	State_383	cervix, adult
Reproductive	10196-103E7	ductus deferens, adult	tissue	State_384	ductus deferens, adult
Reproductive	10197-103E8	epididymis, adult	tissue	State_385	epididymis, adult
Reproductive	10200-103F2	penis, adult	tissue	State_386	penis, adult
Reproductive	10022-101D4	prostate, adult, pool1	tissue	State_387	prostate, adult
Reproductive	10201-103F3	seminal vesicle, adult	tissue	State_388	seminal vesicle, adult
Reproductive	10100-102D1	uterus, adult, pool1	tissue	State_389	uterus, adult
Reproductive	10055-101H1	uterus, fetal, donor1	tissue	State_390	uterus, fetal
Reproductive	10204-103F6	vagina, adult	tissue	State_391	vagina, adult
Smooth Muscle	11960-126C7	Smooth muscle cells - airway, asthmatic, donor1	primary cell	State_392	Smooth muscle cells - airway
Smooth Muscle	11961-126C8	Smooth muscle cells - airway, asthmatic, donor2	primary cell	State_392	Smooth muscle cells - airway
Smooth Muscle	11962-126C9	Smooth muscle cells - airway, asthmatic, donor3	primary cell	State_392	Smooth muscle cells - airway
Smooth Muscle	11963-126D1	Smooth muscle cells - airway, asthmatic, donor4	primary cell	State_392	Smooth muscle cells - airway
Smooth Muscle	11964-126D2	Smooth muscle cells - airway, asthmatic, donor5	primary cell	State_392	Smooth muscle cells - airway
Smooth Muscle	11965-126D3	Smooth muscle cells - airway, asthmatic, donor6	primary cell	State_392	Smooth muscle cells - airway
Smooth Muscle	11966-126D4	Smooth muscle cells - airway, control, donor1	primary cell	State_392	Smooth muscle cells - airway
Smooth Muscle	11967-126D5	Smooth muscle cells - airway, control, donor2	primary cell	State_392	Smooth muscle cells - airway
Smooth Muscle	11968-126D6	Smooth muscle cells - airway, control, donor3	primary cell	State_392	Smooth muscle cells - airway
Smooth Muscle	11969-126D7	Smooth muscle cells - airway, control, donor4	primary cell	State_392	Smooth muscle cells - airway
Smooth Muscle	11210-116A4	Smooth Muscle Cells - Aortic, donor0	primary cell	State_393	Smooth Muscle Cells - Aortic
Smooth Muscle	11283-116I5	Smooth Muscle Cells - Aortic, donor1	primary cell	State_393	Smooth Muscle Cells - Aortic
Smooth Muscle	11360-117I1	Smooth Muscle Cells - Aortic, donor2	primary cell	State_393	Smooth Muscle Cells - Aortic
Smooth Muscle	11432-118H1	Smooth Muscle Cells - Aortic, donor3	primary cell	State_393	Smooth Muscle Cells - Aortic
Smooth Muscle	11519-119H7	Smooth Muscle Cells - Bladder, donor1	primary cell	State_394	Smooth Muscle Cells - Bladder
Smooth Muscle	11284-116I6	Smooth Muscle Cells - Brachiocephalic, donor1	primary cell	State_395	Smooth Muscle Cells - Brachiocephalic
Smooth Muscle	11361-117I2	Smooth Muscle Cells - Brachiocephalic, donor2	primary cell	State_395	Smooth Muscle Cells - Brachiocephalic
Smooth Muscle	11433-118H2	Smooth Muscle Cells - Brachiocephalic, donor3	primary cell	State_395	Smooth Muscle Cells - Brachiocephalic
Smooth Muscle	11234-116D1	Smooth Muscle Cells - Brain Vascular, donor1	primary cell	State_396	Smooth Muscle Cells - Brain Vascular
Smooth Muscle	11315-117D1	Smooth Muscle Cells - Brain Vascular, donor2	primary cell	State_396	Smooth Muscle Cells - Brain Vascular
Smooth Muscle	11391-118C5	Smooth Muscle Cells - Brain Vascular, donor3	primary cell	State_396	Smooth Muscle Cells - Brain Vascular
Smooth Muscle	11512-119G9	Smooth Muscle Cells - Bronchial, donor1	primary cell	State_397	Smooth Muscle Cells - Bronchial
Smooth Muscle	11592-120G8	Smooth Muscle Cells - Bronchial, donor2	primary cell	State_397	Smooth Muscle Cells - Bronchial
Smooth Muscle	11285-116I7	Smooth Muscle Cells - Carotid, donor1	primary cell	State_398	Smooth Muscle Cells - Carotid
Smooth Muscle	11362-117I3	Smooth Muscle Cells - Carotid, donor2	primary cell	State_398	Smooth Muscle Cells - Carotid
Smooth Muscle	11434-118H3	Smooth Muscle Cells - Carotid, donor3	primary cell	State_398	Smooth Muscle Cells - Carotid
Smooth Muscle	11239-116D6	Smooth Muscle Cells - Colonic, donor1	primary cell	State_399	Smooth Muscle Cells - Colonic
Smooth Muscle	11320-117D6	Smooth Muscle Cells - Colonic, donor2	primary cell	State_399	Smooth Muscle Cells - Colonic
Smooth Muscle	11396-118D1	Smooth Muscle Cells - Colonic, donor3	primary cell	State_399	Smooth Muscle Cells - Colonic
Smooth Muscle	11286-116I8	Smooth Muscle Cells - Coronary Artery, donor1	primary cell	State_400	Smooth Muscle Cells - Coronary Artery
Smooth Muscle	11363-117I4	Smooth Muscle Cells - Coronary Artery, donor2	primary cell	State_400	Smooth Muscle Cells - Coronary Artery
Smooth Muscle	11435-118H4	Smooth Muscle Cells - Coronary Artery, donor3	primary cell	State_400	Smooth Muscle Cells - Coronary Artery
Smooth Muscle	11508-119G5	Smooth Muscle Cells - Esophageal, donor1	primary cell	State_401	Smooth Muscle Cells - Esophageal
Smooth Muscle	11588-120G4	Smooth Muscle Cells - Esophageal, donor2	primary cell	State_401	Smooth Muscle Cells - Esophageal
Smooth Muscle	11287-116I9	Smooth Muscle Cells - Internal Thoracic Artery, donor1	primary cell	State_402	Smooth Muscle Cells - Internal Thoracic Artery
Smooth Muscle	11364-117I5	Smooth Muscle Cells - Internal Thoracic Artery, donor2	primary cell	State_402	Smooth Muscle Cells - Internal Thoracic Artery
Smooth Muscle	11436-118H5	Smooth Muscle Cells - Internal Thoracic Artery, donor3	primary cell	State_402	Smooth Muscle Cells - Internal Thoracic Artery
Smooth Muscle	11509-119G6	Smooth Muscle Cells - Intestinal, donor1	primary cell	State_403	Smooth Muscle Cells - Intestinal
Smooth Muscle	11257-116F6	Smooth Muscle Cells - Prostate, donor1	primary cell	State_404	Smooth Muscle Cells - Prostate
Smooth Muscle	11335-117F3	Smooth Muscle Cells - Prostate, donor2	primary cell	State_404	Smooth Muscle Cells - Prostate
Smooth Muscle	11465-119B7	Smooth Muscle Cells - Prostate, donor3	primary cell	State_404	Smooth Muscle Cells - Prostate
Smooth Muscle	11288-117A1	Smooth Muscle Cells - Pulmonary Artery, donor1	primary cell	State_405	Smooth Muscle Cells - Pulmonary Artery
Smooth Muscle	11365-117I6	Smooth Muscle Cells - Pulmonary Artery, donor2	primary cell	State_405	Smooth Muscle Cells - Pulmonary Artery
Smooth Muscle	11437-118H6	Smooth Muscle Cells - Pulmonary Artery, donor3	primary cell	State_405	Smooth Muscle Cells - Pulmonary Artery
Smooth Muscle	11289-117A2	Smooth Muscle Cells - Subclavian Artery, donor1	primary cell	State_406	Smooth Muscle Cells - Subclavian Artery
Smooth Muscle	11366-117I7	Smooth Muscle Cells - Subclavian Artery, donor2	primary cell	State_406	Smooth Muscle Cells - Subclavian Artery
Smooth Muscle	11438-118H7	Smooth Muscle Cells - Subclavian Artery, donor3	primary cell	State_406	Smooth Muscle Cells - Subclavian Artery
Smooth Muscle	11513-119H1	Smooth Muscle Cells - Tracheal, donor1	primary cell	State_407	Smooth Muscle Cells - Tracheal
Smooth Muscle	11593-120G9	Smooth Muscle Cells - Tracheal, donor2	primary cell	State_407	Smooth Muscle Cells - Tracheal
Smooth Muscle	11674-122G9	Smooth Muscle Cells - Tracheal, donor3	primary cell	State_407	Smooth Muscle Cells - Tracheal
Smooth Muscle	11212-116A6	Smooth Muscle Cells - Umbilical artery, donor0	primary cell	State_408	Smooth Muscle Cells - Umbilical Artery
Smooth Muscle	11290-117A3	Smooth Muscle Cells - Umbilical Artery, donor1	primary cell	State_408	Smooth Muscle Cells - Umbilical Artery
Smooth Muscle	11367-117I8	Smooth Muscle Cells - Umbilical Artery, donor2	primary cell	State_408	Smooth Muscle Cells - Umbilical Artery
Smooth Muscle	11439-118H8	Smooth Muscle Cells - Umbilical Artery, donor3	primary cell	State_408	Smooth Muscle Cells - Umbilical Artery
Smooth Muscle	11541-120B2	Smooth Muscle Cells - Umbilical Vein, donor1	primary cell	State_409	Smooth Muscle Cells - Umbilical Vein
Smooth Muscle	11621-122B1	Smooth Muscle Cells - Umbilical Vein, donor2	primary cell	State_409	Smooth Muscle Cells - Umbilical Vein
Smooth Muscle	11702-123B1	Smooth Muscle Cells - Umbilical Vein, donor3	primary cell	State_409	Smooth Muscle Cells - Umbilical Vein
Smooth Muscle	11258-116F7	Smooth Muscle Cells - Uterine, donor1	primary cell	State_410	Smooth Muscle Cells - Uterine
Smooth Muscle	11466-119B8	Smooth Muscle Cells - Uterine, donor3	primary cell	State_410	Smooth Muscle Cells - Uterine
Smooth Muscle	10048-101G3	smooth muscle, adult, pool1	tissue	State_411	smooth muscle, adult
Spleen	10025-101D7	spleen, adult, pool1	tissue	State_412	spleen, adult
Spleen	10044-101F8	spleen, fetal, pool1	tissue	State_413	spleen, fetal
Stromal	10686-109F2	bone marrow stromal cell line:StromaNKtert	cell line	State_414	bone marrow stromal cell line
Stromal	11245-116E3	Fibroblast - Aortic Adventitial, donor1	primary cell	State_415	Fibroblast - Aortic Adventitial
Stromal	11326-117E3	Fibroblast - Aortic Adventitial, donor2	primary cell	State_415	Fibroblast - Aortic Adventitial
Stromal	11401-118D6	Fibroblast - Aortic Adventitial, donor3	primary cell	State_415	Fibroblast - Aortic Adventitial
Stromal	11268-116G8	Fibroblast - Cardiac, donor1	primary cell	State_416	Fibroblast - Cardiac
Stromal	11345-117G4	Fibroblast - Cardiac, donor2	primary cell	State_416	Fibroblast - Cardiac
Stromal	11417-118F4	Fibroblast - Cardiac, donor3	primary cell	State_416	Fibroblast - Cardiac
Stromal	11452-119A3	Fibroblast - Cardiac, donor4	primary cell	State_416	Fibroblast - Cardiac
Stromal	11456-119A7	Fibroblast - Cardiac, donor5	primary cell	State_416	Fibroblast - Cardiac
Stromal	11460-119B2	Fibroblast - Cardiac, donor6	primary cell	State_416	Fibroblast - Cardiac
Stromal	11492-119E7	Fibroblast - Choroid Plexus, donor1	primary cell	State_417	Fibroblast - Choroid Plexus
Stromal	11572-120E6	Fibroblast - Choroid Plexus, donor2	primary cell	State_417	Fibroblast - Choroid Plexus
Stromal	11653-122E6	Fibroblast - Choroid Plexus, donor3	primary cell	State_417	Fibroblast - Choroid Plexus
Stromal	11531-120A1	Fibroblast - Conjunctival, donor1	primary cell	State_418	Fibroblast - Conjunctival
Stromal	11692-122I9	Fibroblast - Conjunctival, donor3	primary cell	State_418	Fibroblast - Conjunctival
Stromal	11269-116G9	Fibroblast - Dermal, donor1	primary cell	State_419	Fibroblast - Dermal
Stromal	11346-117G5	Fibroblast - Dermal, donor2	primary cell	State_419	Fibroblast - Dermal
Stromal	11418-118F5	Fibroblast - Dermal, donor3	primary cell	State_419	Fibroblast - Dermal
Stromal	11450-119A1	Fibroblast - Dermal, donor4	primary cell	State_419	Fibroblast - Dermal
Stromal	11454-119A5	Fibroblast - Dermal, donor5	primary cell	State_419	Fibroblast - Dermal
Stromal	11458-119A9	Fibroblast - Dermal, donor6	primary cell	State_419	Fibroblast - Dermal
Stromal	11237-116D4	Fibroblast - Gingival, donor1	primary cell	State_420	Fibroblast - Gingival
Stromal	11928-125I2	Fibroblast - Gingival, donor10 (periodontitis)	primary cell	State_420	Fibroblast - Gingival
Stromal	11318-117D4	Fibroblast - Gingival, donor2	primary cell	State_420	Fibroblast - Gingival
Stromal	11394-118C8	Fibroblast - Gingival, donor3	primary cell	State_420	Fibroblast - Gingival
Stromal	11222-116B7	Fibroblast - Gingival, donor4 (GFH2)	primary cell	State_420	Fibroblast - Gingival
Stromal	11303-117B7	Fibroblast - Gingival, donor5 (GFH3)	primary cell	State_420	Fibroblast - Gingival
Stromal	11921-125H4	Fibroblast - Gingival, donor6 (aggressive periodontitis)	primary cell	State_420	Fibroblast - Gingival
Stromal	11922-125H5	Fibroblast - Gingival, donor6 (control)	primary cell	State_420	Fibroblast - Gingival
Stromal	11923-125H6	Fibroblast - Gingival, donor7 (aggressive periodontitis)	primary cell	State_420	Fibroblast - Gingival
Stromal	11924-125H7	Fibroblast - Gingival, donor7 (control)	primary cell	State_420	Fibroblast - Gingival
Stromal	11925-125H8	Fibroblast - Gingival, donor8 (chronic periodontitis)	primary cell	State_420	Fibroblast - Gingival
Stromal	11926-125H9	Fibroblast - Gingival, donor8 (control)	primary cell	State_420	Fibroblast - Gingival
Stromal	11927-125I1	Fibroblast - Gingival, donor9 (control)	primary cell	State_420	Fibroblast - Gingival
Stromal	11270-116H1	Fibroblast - Lung, donor1	primary cell	State_421	Fibroblast - Lung
Stromal	11347-117G6	Fibroblast - Lung, donor2	primary cell	State_421	Fibroblast - Lung
Stromal	11419-118F6	Fibroblast - Lung, donor3	primary cell	State_421	Fibroblast - Lung
Stromal	11506-119G3	Fibroblast - Lymphatic, donor1	primary cell	State_422	Fibroblast - Lymphatic
Stromal	11586-120G2	Fibroblast - Lymphatic, donor2	primary cell	State_422	Fibroblast - Lymphatic
Stromal	11667-122G2	Fibroblast - Lymphatic, donor3	primary cell	State_422	Fibroblast - Lymphatic
Stromal	11540-120B1	Fibroblast - Mammary, donor1	primary cell	State_423	Fibroblast - Mammary
Stromal	11620-122A9	Fibroblast - Mammary, donor2	primary cell	State_423	Fibroblast - Mammary
Stromal	11701-123A9	Fibroblast - Mammary, donor3	primary cell	State_423	Fibroblast - Mammary
Stromal	11238-116D5	Fibroblast - Periodontal Ligament, donor1	primary cell	State_424	Fibroblast - Periodontal Ligament, fetal
Stromal	11319-117D5	Fibroblast - Periodontal Ligament, donor2	primary cell	State_424	Fibroblast - Periodontal Ligament, fetal
Stromal	11395-118C9	Fibroblast - Periodontal Ligament, donor3	primary cell	State_424	Fibroblast - Periodontal Ligament, fetal
Stromal	11223-116B8	Fibroblast - Periodontal Ligament, donor4 (PL29)	primary cell	State_425	Fibroblast - Periodontal Ligament, adult
Stromal	11304-117B8	Fibroblast - Periodontal Ligament, donor5 (PL30)	primary cell	State_425	Fibroblast - Periodontal Ligament, adult
Stromal	11380-118B3	Fibroblast - Periodontal Ligament, donor6 (PLH3)	primary cell	State_425	Fibroblast - Periodontal Ligament, adult
Stromal	11250-116E8	Fibroblast - Pulmonary Artery, donor1	primary cell	State_426	Fibroblast - Pulmonary Artery
Stromal	11556-120C8	Fibroblast - skin dystrophia myotonica, donor1	primary cell	State_427	Fibroblast - skin dystrophia myotonica
Stromal	11557-120C9	Fibroblast - skin dystrophia myotonica, donor2	primary cell	State_427	Fibroblast - skin dystrophia myotonica
Stromal	11560-120D3	Fibroblast - skin dystrophia myotonica, donor3	primary cell	State_427	Fibroblast - skin dystrophia myotonica
Stromal	11553-120C5	Fibroblast - skin normal, donor1	primary cell	State_428	Fibroblast - skin normal
Stromal	11561-120D4	Fibroblast - skin normal, donor2	primary cell	State_428	Fibroblast - skin normal
Stromal	11555-120C7	Fibroblast - skin spinal muscular atrophy, donor1	primary cell	State_429	Fibroblast - skin spinal muscular atrophy
Stromal	11558-120D1	Fibroblast - skin spinal muscular atrophy, donor2	primary cell	State_429	Fibroblast - skin spinal muscular atrophy
Stromal	11559-120D2	Fibroblast - skin spinal muscular atrophy, donor3	primary cell	State_429	Fibroblast - skin spinal muscular atrophy
Stromal	11554-120C6	Fibroblast - skin walker warburg, donor1	primary cell	State_430	Fibroblast - skin walker warburg
Stromal	11535-120A5	Fibroblast - Villous Mesenchymal, donor1	primary cell	State_431	Fibroblast - Villous Mesenchymal
Stromal	11615-122A4	Fibroblast - Villous Mesenchymal, donor2	primary cell	State_431	Fibroblast - Villous Mesenchymal
Stromal	11696-123A4	Fibroblast - Villous Mesenchymal, donor3	primary cell	State_431	Fibroblast - Villous Mesenchymal
Stromal	11249-116E7	Pancreatic stromal cells, donor1	primary cell	State_432	Pancreatic stromal cells
Stromal	11491-119E6	Pericytes, donor1	primary cell	State_433	Pericytes
Stromal	11571-120E5	Pericytes, donor2	primary cell	State_433	Pericytes
Stromal	11652-122E5	Pericytes, donor3	primary cell	State_433	Pericytes
Stromal	11254-116F3	Prostate Stromal Cells, donor1	primary cell	State_434	Prostate Stromal Cells
Stromal	11332-117E9	Prostate Stromal Cells, donor2	primary cell	State_434	Prostate Stromal Cells
Stromal	11405-118E1	Prostate Stromal Cells, donor3	primary cell	State_434	Prostate Stromal Cells
Thymus	10027-101D9	thymus, adult, pool1	tissue	State_435	thymus, adult
Thymus	10043-101F7	thymus, fetal, pool1	tissue	State_436	thymus, fetal
Urinary	11216-116B1	Urothelial cells, donor0	primary cell	State_437	Urothelial Cells
Urinary	11520-119H8	Urothelial Cells, donor1	primary cell	State_437	Urothelial Cells
Urinary	11600-120H7	Urothelial Cells, donor2	primary cell	State_437	Urothelial Cells
Urinary	11681-122H7	Urothelial Cells, donor3	primary cell	State_437	Urothelial Cells
Urinary	10011-101C2	bladder, adult, pool1	tissue	State_438	bladder, adult
Urinary	10319-105A4	Urethra, donor2	tissue	State_439	Urethra

## Sheet: TableS1.FANTOM brain
StateID	StateName	SampleType
State_031	Astrocyte - cerebellum	primary cell
State_032	Astrocyte - cerebral cortex	primary cell
State_033	Meningeal Cells	primary cell
State_034	Neural stem cells	primary cell
State_035	Neurons	primary cell
State_036	Oligodendrocyte - precursors	primary cell
State_037	amygdala, adult	tissue
State_038	amygdala, newborn	tissue
State_039	brain, adult	tissue
State_040	brain, fetal	tissue
State_041	caudate nucleus, adult	tissue
State_042	caudate nucleus, newborn	tissue
State_043	cerebellum, adult	tissue
State_044	cerebellum, newborn	tissue
State_045	cerebral meninges, adult	tissue
State_047	corpus callosum, adult	tissue
State_048	diencephalon, adult	tissue
State_049	dura mater, adult	tissue
State_050	frontal lobe, adult	tissue
State_051	globus pallidus, adult	tissue
State_052	globus pallidus, newborn	tissue
State_053	hippocampus, adult	tissue
State_054	hippocampus, newborn	tissue
State_055	insula, adult	tissue
State_056	locus coeruleus, adult	tissue
State_057	locus coeruleus, newborn	tissue
State_058	medial frontal gyrus, adult	tissue
State_059	medial frontal gyrus, newborn	tissue
State_060	medial temporal gyrus, adult	tissue
State_061	medial temporal gyrus, newborn	tissue
State_062	medulla oblongata, adult	tissue
State_063	medulla oblongata, newborn	tissue
State_064	nucleus accumbens, adult	tissue
State_065	occipital cortex, adult	tissue
State_066	occipital cortex, newborn	tissue
State_067	occipital lobe, adult	tissue
State_068	occipital lobe, fetal	tissue
State_069	occipital pole, adult	tissue
State_070	paracentral gyrus, adult	tissue
State_071	parietal cortex, adult	tissue
State_072	parietal lobe, adult	tissue
State_073	parietal lobe, fetal	tissue
State_074	parietal lobe, newborn	tissue
State_075	pineal gland, adult	tissue
State_076	pons, adult	tissue
State_077	postcentral gyrus, adult	tissue
State_078	putamen, adult	tissue
State_079	putamen, newborn	tissue
State_080	substantia nigra, adult	tissue
State_081	substantia nigra, newborn	tissue
State_082	temporal lobe, adult	tissue
State_083	temporal lobe, fetal	tissue
State_084	thalamus, adult	tissue
State_085	thalamus, newborn	tissue

## Sheet: TableS2
SampleGroup	SampleType	StateName	State_id	#Enhancers	#Promoters	#EPIs
Adipose	primary cell	Adipocyte - breast	State_001	3303	4124	9353
Adipose	primary cell	Adipocyte - omental	State_002	3162	4089	9157
Adipose	primary cell	Adipocyte - perirenal	State_003	977	2109	3322
Adipose	primary cell	Adipocyte - subcutaneous	State_004	2206	3360	6761
Adipose	primary cell	Preadipocyte - breast	State_005	2435	3566	7350
Adipose	primary cell	Preadipocyte - omental	State_006	4526	4615	11877
Adipose	primary cell	Preadipocyte - perirenal	State_007	631	1485	2238
Adipose	primary cell	Preadipocyte - subcutaneous	State_008	4697	4609	12347
Adipose	primary cell	Preadipocyte - visceral	State_009	3659	4204	10258
Adipose	tissue	adipose tissue- adult	State_010	6751	5984	17933
Blood & T-cell	primary cell	Basophils	State_011	6159	4978	13821
Blood & T-cell	primary cell	CD4+ T Cells	State_012	5577	4787	13070
Blood & T-cell	primary cell	CD4+CD25-CD45RA- memory conventional T cells	State_013	6991	5240	15944
Blood & T-cell	primary cell	CD4+CD25-CD45RA+ naive conventional T cells	State_014	7096	5283	16201
Blood & T-cell	primary cell	CD4+CD25+CD45RA- memory regulatory T cells	State_015	7418	5368	17061
Blood & T-cell	primary cell	CD4+CD25+CD45RA+ naive regulatory T cells	State_016	4869	4776	11950
Blood & T-cell	primary cell	CD8+ T Cells	State_017	5923	4909	14117
Blood & T-cell	primary cell	gamma delta positive T cells	State_018	3178	3998	8528
Blood & T-cell	primary cell	Mast cell	State_019	10490	6275	23750
Blood & T-cell	primary cell	Peripheral Blood Mononuclear Cells	State_020	7920	5405	17413
Blood & T-cell	primary cell	Whole blood (ribopure)	State_021	5264	4187	11561
Blood & T-cell	tissue	blood- adult	State_022	697	1181	1613
Bone	primary cell	Chondrocyte - de diff	State_023	4233	4572	10955
Bone	primary cell	Chondrocyte - re diff	State_024	2509	3634	6982
Bone	primary cell	Osteoblast - differentiated	State_025	1870	3099	5698
Bone	primary cell	Osteoblast	State_026	4241	4483	11740
Bone	primary cell	Synoviocyte	State_027	6359	5058	14283
Bone	primary cell	tenocyte	State_028	2655	3646	7787
Bone	tissue	bone marrow	State_029	3544	3173	6559
Bone	tissue	cruciate ligament	State_030	5294	3707	10060
Brain	primary cell	Astrocyte - cerebellum	State_031	3874	4612	12001
Brain	primary cell	Astrocyte - cerebral cortex	State_032	4981	5021	13964
Brain	primary cell	Meningeal Cells	State_033	2959	4081	9533
Brain	primary cell	Neural stem cells	State_034	6491	4850	14134
Brain	primary cell	Neurons	State_035	6233	5275	14599
Brain	primary cell	Oligodendrocyte - precursors	State_036	1049	2268	3280
Brain	tissue	amygdala- adult	State_037	5373	5454	14823
Brain	tissue	amygdala- newborn	State_038	6623	5848	18088
Brain	tissue	brain- adult	State_039	2805	4409	9413
Brain	tissue	brain- fetal	State_040	769	2127	3067
Brain	tissue	caudate nucleus- adult	State_041	3974	4939	11688
Brain	tissue	caudate nucleus- newborn	State_042	5966	5632	16097
Brain	tissue	cerebellum- adult	State_043	4388	5054	13012
Brain	tissue	cerebellum- newborn	State_044	3739	4535	10414
Brain	tissue	cerebral meninges- adult	State_045	2549	4193	8267
Brain	tissue	cerebrospinal fluid	State_046	2926	3404	6122
Brain	tissue	corpus callosum- adult	State_047	3018	4466	9606
Brain	tissue	diencephalon- adult	State_048	2476	4104	8039
Brain	tissue	dura mater- adult	State_049	2939	4312	8303
Brain	tissue	frontal lobe- adult	State_050	3071	4484	10286
Brain	tissue	globus pallidus- adult	State_051	8024	5753	18566
Brain	tissue	globus pallidus- newborn	State_052	3079	4496	9168
Brain	tissue	hippocampus- adult	State_053	4193	5021	11999
Brain	tissue	hippocampus- newborn	State_054	5172	5334	14588
Brain	tissue	insula- adult	State_055	3309	4655	10929
Brain	tissue	locus coeruleus- adult	State_056	6889	5935	17665
Brain	tissue	locus coeruleus- newborn	State_057	5232	5147	13127
Brain	tissue	medial frontal gyrus- adult	State_058	4417	5108	12993
Brain	tissue	medial frontal gyrus- newborn	State_059	6266	5658	16628
Brain	tissue	medial temporal gyrus- adult	State_060	3994	4870	11893
Brain	tissue	medial temporal gyrus- newborn	State_061	6291	5790	17302
Brain	tissue	medulla oblongata- adult	State_062	5120	5615	14524
Brain	tissue	medulla oblongata- newborn	State_063	3660	4843	10642
Brain	tissue	nucleus accumbens- adult	State_064	3083	4543	10278
Brain	tissue	occipital cortex- adult	State_065	3309	4475	10051
Brain	tissue	occipital cortex- newborn	State_066	5474	5499	15485
Brain	tissue	occipital lobe- adult	State_067	3315	4638	10056
Brain	tissue	occipital lobe- fetal	State_068	2997	4169	8478
Brain	tissue	occipital pole- adult	State_069	2485	4207	9313
Brain	tissue	paracentral gyrus- adult	State_070	2787	4340	9547
Brain	tissue	parietal cortex- adult	State_071	1632	3214	5262
Brain	tissue	parietal lobe- adult	State_072	5574	5582	15449
Brain	tissue	parietal lobe- fetal	State_073	2376	3632	6680
Brain	tissue	parietal lobe- newborn	State_074	6149	5683	16789
Brain	tissue	pineal gland- adult	State_075	4355	4984	11943
Brain	tissue	pons- adult	State_076	2791	4442	9397
Brain	tissue	postcentral gyrus- adult	State_077	2820	4382	9992
Brain	tissue	putamen- adult	State_078	4678	5241	12856
Brain	tissue	putamen- newborn	State_079	3920	4564	10450
Brain	tissue	substantia nigra- adult	State_080	5360	5433	14115
Brain	tissue	substantia nigra- newborn	State_081	2509	3845	7277
Brain	tissue	temporal lobe- adult	State_082	2931	4425	10425
Brain	tissue	temporal lobe- fetal	State_083	2152	3614	6724
Brain	tissue	thalamus- adult	State_084	3803	4809	11001
Brain	tissue	thalamus- newborn	State_085	3251	4303	8941
Cancer	cell line	acantholytic squamous carcinoma cell line	State_086	1835	3185	5956
Cancer	cell line	acute lymphoblastic leukemia (B-ALL) cell line	State_087	3523	4208	9803
Cancer	cell line	acute lymphoblastic leukemia (T-ALL) cell line	State_088	3005	4012	8729
Cancer	cell line	acute myeloid leukemia (FAB M0) cell line	State_089	2160	3305	6522
Cancer	cell line	acute myeloid leukemia (FAB M1) cell line	State_090	2950	3808	8711
Cancer	cell line	acute myeloid leukemia (FAB M2) cell line	State_091	3835	4375	10499
Cancer	cell line	acute myeloid leukemia (FAB M3) cell line	State_092	2007	3078	5925
Cancer	cell line	acute myeloid leukemia (FAB M4) cell line	State_093	2160	3365	6261
Cancer	cell line	acute myeloid leukemia (FAB M4eo) cell line	State_094	3484	4038	9528
Cancer	cell line	acute myeloid leukemia (FAB M5) cell line	State_095	5085	5031	13256
Cancer	cell line	acute myeloid leukemia (FAB M6) cell line	State_096	2533	3736	7887
Cancer	cell line	acute myeloid leukemia (FAB M7) cell line	State_097	1852	3099	5566
Cancer	cell line	adenocarcinoma cell line	State_098	1812	3216	6339
Cancer	cell line	adrenal cortex adenocarcinoma cell line	State_099	1544	3154	6042
Cancer	cell line	adult T-cell leukemia cell line	State_100	3989	4411	10651
Cancer	cell line	alveolar cell carcinoma cell line	State_101	1579	2960	5437
Cancer	cell line	anaplastic carcinoma cell line	State_102	3265	4150	9307
Cancer	cell line	anaplastic large cell lymphoma cell line	State_103	3122	3790	8558
Cancer	cell line	anaplastic squamous cell carcinoma cell line	State_104	3043	3898	8831
Cancer	cell line	argyrophil small cell carcinoma cell line	State_105	1755	3139	5602
Cancer	cell line	astrocytoma cell line	State_106	2899	3971	8540
Cancer	cell line	basal cell carcinoma cell line	State_107	1171	2225	3570
Cancer	cell line	bile duct carcinoma cell line	State_108	4378	4644	12412
Cancer	cell line	biphenotypic B myelomonocytic leukemia cell line	State_109	1393	2706	4670
Cancer	cell line	breast carcinoma cell line	State_110	3436	4366	10488
Cancer	cell line	bronchial squamous cell carcinoma cell line	State_111	2571	3767	8137
Cancer	cell line	bronchioalveolar carcinoma cell line	State_112	4041	4541	11560
Cancer	cell line	bronchogenic carcinoma cell line	State_113	1756	3119	5992
Cancer	cell line	Burkitt's lymphoma cell line	State_114	3373	4041	9214
Cancer	cell line	carcinoid cell line	State_115	5322	5209	14496
Cancer	cell line	carcinosarcoma cell line	State_116	2350	3781	7570
Cancer	cell line	cervical cancer cell line	State_117	3825	4463	11367
Cancer	cell line	cholangiocellular carcinoma cell line	State_118	2969	3865	8064
Cancer	cell line	choriocarcinoma cell line	State_119	4905	4967	13926
Cancer	cell line	chronic lymphocytic leukemia (T-CLL) cell line	State_120	638	1425	1854
Cancer	cell line	chronic myelogenous leukemia (CML) cell line	State_121	6516	5512	17056
Cancer	cell line	clear cell carcinoma cell line	State_122	4013	4450	11338
Cancer	cell line	colon carcinoma cell line	State_123	2972	4129	9394
Cancer	cell line	diffuse large B-cell lymphoma cell line	State_124	2411	3310	6584
Cancer	cell line	ductal cell carcinoma cell line	State_125	3489	4325	10466
Cancer	cell line	endometrial cancer cell line	State_126	4466	4733	12713
Cancer	cell line	epidermoid carcinoma cell line	State_127	5206	4901	14168
Cancer	cell line	epitheloid cancer cell line	State_128	6296	5281	17086
Cancer	cell line	Ewing's sarcoma cell line	State_129	868	1837	2477
Cancer	cell line	extraskeletal myxoid chondrosarcoma cell line	State_130	1926	3421	6792
Cancer	cell line	fibrosarcoma cell line	State_131	2331	3533	7041
Cancer	cell line	fibrous histiocytoma cell line	State_132	2005	3361	6622
Cancer	cell line	gall bladder carcinoma cell line	State_133	4848	5051	13671
Cancer	cell line	gastric cancer cell line	State_134	6116	5499	16633
Cancer	cell line	giant cell carcinoma cell line	State_135	4169	4631	12070
Cancer	cell line	glassy cell carcinoma cell line	State_136	2257	3420	6973
Cancer	cell line	glioma cell line	State_137	5154	5069	14468
Cancer	cell line	granulosa cell tumor cell line	State_138	1043	2182	3114
Cancer	cell line	hairy cell leukemia cell line	State_139	2574	3483	7041
Cancer	cell line	Hep-2 cells	State_140	5539	5031	15168
Cancer	cell line	hepatic mesenchymal tumor cell line	State_141	1130	2264	3367
Cancer	cell line	hepatoblastoma cell line	State_142	1423	2429	3792
Cancer	cell line	hepatocellular carcinoma cell line	State_143	4947	4998	14122
Cancer	cell line	Hodgkin's lymphoma cell line	State_144	1718	2882	5199
Cancer	cell line	keratoacanthoma cell line	State_145	1455	2775	4870
Cancer	cell line	Krukenberg tumor cell line	State_146	485	1378	1919
Cancer	cell line	large cell lung carcinoma cell line	State_147	3191	4306	9864
Cancer	cell line	large cell non-keratinizing squamous carcinoma cell line	State_148	2487	3801	8208
Cancer	cell line	leiomyoblastoma cell line	State_149	1575	2973	5603
Cancer	cell line	leukemia- chronic megakaryoblastic cell line	State_150	4107	4559	11311
Cancer	cell line	liposarcoma cell line	State_151	4200	4702	12011
Cancer	cell line	lung adenocarcinoma cell line	State_152	2017	3483	6780
Cancer	cell line	lung adenocarcinoma- papillary cell line	State_153	2535	3773	8030
Cancer	cell line	lymphangiectasia cell line	State_154	2041	3199	5882
Cancer	cell line	lymphoma- malignant- hairy B-cell cell line	State_155	2777	3632	7375
Cancer	cell line	malignant trichilemmal cyst cell line	State_156	1252	2269	3598
Cancer	cell line	maxillary sinus tumor cell line	State_157	2145	3682	7261
Cancer	cell line	medulloblastoma cell line	State_158	4531	4922	13157
Cancer	cell line	melanoma cell line	State_159	2964	4090	8824
Cancer	cell line	meningioma cell line	State_160	1743	3049	5486
Cancer	cell line	merkel cell carcinoma cell line	State_161	3232	4262	10129
Cancer	cell line	mesothelioma cell line	State_162	8648	5904	21261
Cancer	cell line	mixed mullerian tumor cell line	State_163	1969	3123	5698
Cancer	cell line	mucinous adenocarcinoma cell line	State_164	3774	4379	10718
Cancer	cell line	mycosis fungoides- T cell lymphoma cell line	State_165	2439	3525	6518
Cancer	cell line	myelodysplastic syndrome cell line	State_166	2616	3860	7850
Cancer	cell line	myeloma cell line	State_167	2519	3583	6990
Cancer	cell line	myxofibrosarcoma cell line	State_168	3068	4001	9312
Cancer	cell line	neuroblastoma cell line	State_169	5952	5471	16237
Cancer	cell line	neuroectodermal tumor cell line	State_170	4754	4795	12626
Cancer	cell line	neuroepithelioma cell line	State_171	811	1936	2903
Cancer	cell line	neurofibroma cell line	State_172	1067	2217	3305
Cancer	cell line	NK T cell leukemia cell line	State_173	2914	3839	8280
Cancer	cell line	non T non B acute lymphoblastic leukemia (ALL) cell line	State_174	3652	4344	10652
Cancer	cell line	oral squamous cell carcinoma cell line	State_175	5939	5243	16073
Cancer	cell line	osteoclastoma cell line	State_176	1045	2262	3292
Cancer	cell line	osteosarcoma cell line	State_177	2408	3708	7828
Cancer	cell line	pagetoid sarcoma cell line	State_178	2933	3892	8439
Cancer	cell line	pancreatic carcinoma cell line	State_179	1610	2880	5151
Cancer	cell line	papillary adenocarcinoma cell line	State_180	2849	3823	8198
Cancer	cell line	papillotubular adenocarcinoma cell line	State_181	3120	4147	9505
Cancer	cell line	peripheral neuroectodermal tumor cell line	State_182	2408	3679	7540
Cancer	cell line	pharyngeal carcinoma cell line	State_183	2648	3764	8108
Cancer	cell line	plasma cell leukemia cell line	State_184	3779	4306	9885
Cancer	cell line	pleomorphic hepatocellular carcinoma cell line	State_185	2740	3655	7569
Cancer	cell line	prostate cancer cell line	State_186	5132	5015	14552
Cancer	cell line	rectal cancer cell line	State_187	1885	3239	6375
Cancer	cell line	renal cell carcinoma cell line	State_188	3659	4366	10583
Cancer	cell line	retinoblastoma cell line	State_189	2808	3908	8963
Cancer	cell line	rhabdomyosarcoma cell line	State_190	3448	4403	10444
Cancer	cell line	sacrococcigeal teratoma cell line	State_191	613	1546	2051
Cancer	cell line	schwannoma cell line	State_192	2771	3993	8341
Cancer	cell line	serous adenocarcinoma cell line	State_193	3663	4381	10288
Cancer	cell line	serous cystadenocarcinoma cell line	State_194	2548	3642	8021
Cancer	cell line	signet ring carcinoma cell line	State_195	3700	4445	11494
Cancer	cell line	small cell cervical cancer cell line	State_196	1634	3282	5844
Cancer	cell line	small cell gastrointestinal carcinoma cell line	State_197	4683	4871	13250
Cancer	cell line	small cell lung carcinoma cell line	State_198	6444	5708	17259
Cancer	cell line	somatostatinoma cell line	State_199	1525	2998	5434
Cancer	cell line	spindle cell sarcoma cell line	State_200	1512	2786	4670
Cancer	cell line	splenic lymphoma with villous lymphocytes cell line	State_201	2991	3867	8342
Cancer	cell line	squamous cell carcinoma cell line	State_202	4186	4641	12123
Cancer	cell line	squamous cell lung carcinoma cell line	State_203	4009	4662	12089
Cancer	cell line	synovial sarcoma cell line	State_204	2170	3516	6951
Cancer	cell line	teratocarcinoma cell line	State_205	5540	5266	15449
Cancer	cell line	testicular germ cell embryonal carcinoma cell line	State_206	6001	5355	16554
Cancer	cell line	thyroid carcinoma cell line	State_207	6356	5451	17072
Cancer	cell line	transitional-cell carcinoma cell line	State_208	5821	5357	15631
Cancer	cell line	tubular adenocarcinoma cell line	State_209	2849	4001	9305
Cancer	cell line	Wilms' tumor cell line	State_210	2741	3935	9082
Digestive	tissue	appendix- adult	State_211	2777	4023	7725
Digestive	tissue	colon- adult	State_212	4101	5078	11681
Digestive	tissue	colon- fetal	State_213	1458	2901	4544
Digestive	tissue	duodenum- fetal	State_214	1017	2120	2817
Digestive	tissue	esophagus- adult	State_215	1250	2812	4542
Digestive	tissue	gall bladder- adult	State_216	2858	4205	8428
Digestive	tissue	rectum- fetal	State_217	1149	2520	3503
Digestive	tissue	small intestine- adult	State_218	1733	3384	5704
Digestive	tissue	small intestine- fetal	State_219	2196	3776	6556
Digestive	tissue	stomach- fetal	State_220	1120	2348	3370
Digestive	tissue	throat- adult	State_221	2978	4178	8210
Digestive	tissue	throat- fetal	State_222	2358	3756	6677
Endocrine	tissue	adrenal gland- adult	State_223	287	853	1001
Endocrine	tissue	ovary- adult	State_224	1624	3339	5712
Endocrine	tissue	pituitary gland- adult	State_225	4056	4852	11404
Endocrine	tissue	salivary gland- adult	State_226	1081	2057	2990
Endocrine	tissue	testis- adult	State_227	4405	5379	12794
Endocrine	tissue	thyroid- adult	State_228	1269	2989	4728
Endocrine	tissue	thyroid- fetal	State_229	3435	4259	8831
Endothelial	primary cell	Endothelial Cells - Aortic	State_230	3639	4355	10740
Endothelial	primary cell	Endothelial Cells - Artery	State_231	3539	4265	10530
Endothelial	primary cell	Endothelial Cells - Lymphatic	State_232	3174	4156	9360
Endothelial	primary cell	Endothelial Cells - Microvascular	State_233	2924	4046	9050
Endothelial	primary cell	Endothelial Cells - Thoracic	State_234	1756	3045	5836
Endothelial	primary cell	Endothelial Cells - Umbilical vein	State_235	4465	4816	12670
Endothelial	primary cell	Endothelial Cells - Vein	State_236	3262	4090	9702
Endothelial	primary cell	Hepatic Sinusoidal Endothelial Cells	State_237	1760	3114	5794
Endothelial	primary cell	Renal Glomerular Endothelial Cells	State_238	3510	4436	10770
Epithelial	cell line	lens epithelial cell line	State_239	535	1601	2069
Epithelial	cell line	normal intestinal epithelial cell line	State_240	1260	2503	3950
Epithelial	primary cell	Alveolar Epithelial Cells	State_241	2639	3795	8705
Epithelial	primary cell	Amniotic Epithelial Cells	State_242	2368	3718	7745
Epithelial	primary cell	Bronchial Epithelial Cell	State_243	4446	4739	12706
Epithelial	primary cell	Ciliary Epithelial Cells	State_244	6179	5372	16139
Epithelial	primary cell	Corneal Epithelial Cells	State_245	1890	3148	6401
Epithelial	primary cell	Esophageal Epithelial Cells	State_246	1094	2277	3890
Epithelial	primary cell	Gingival epithelial cells	State_247	3615	4263	10240
Epithelial	primary cell	Intestinal epithelial cells (polarized)	State_248	2850	4089	9008
Epithelial	primary cell	Iris Pigment Epithelial Cells	State_249	3038	3901	8118
Epithelial	primary cell	Keratinocyte - epidermal	State_250	4024	4556	11504
Epithelial	primary cell	Keratinocyte - oral	State_251	2226	3665	7328
Epithelial	primary cell	Lens Epithelial Cells	State_252	5039	5130	13217
Epithelial	primary cell	Mammary Epithelial Cell	State_253	3075	4023	8978
Epithelial	primary cell	Mesothelial Cells	State_254	3717	4353	10341
Epithelial	primary cell	nasal epithelial cells	State_255	2445	3701	7294
Epithelial	primary cell	Olfactory epithelial cells	State_256	4918	4733	13256
Epithelial	primary cell	Placental Epithelial Cells	State_257	2711	3830	8941
Epithelial	primary cell	Prostate Epithelial Cells	State_258	4443	4873	12972
Epithelial	primary cell	Renal Cortical Epithelial Cells	State_259	1950	3416	6612
Epithelial	primary cell	Renal Epithelial Cells	State_260	3804	4502	10820
Epithelial	primary cell	Renal Proximal Tubular Epithelial Cell	State_261	2816	3957	9105
Epithelial	primary cell	Retinal Pigment Epithelial Cells	State_262	2850	4065	8986
Epithelial	primary cell	Small Airway Epithelial Cells	State_263	4048	4597	11644
Epithelial	primary cell	Tracheal Epithelial Cells	State_264	4242	4625	11767
Epithelial	tissue	Skin - palm	State_265	1741	1891	2992
Epithelial	tissue	skin- adult	State_266	82	292	314
Epithelial	tissue	skin- fetal	State_267	1727	3120	4795
Epithelial	tissue	tongue epidermis (fungiform papillae)	State_268	2305	1222	3230
Exocrine	primary cell	Melanocyte - dark	State_269	3293	4445	10028
Exocrine	primary cell	Melanocyte - light	State_270	2073	3476	6903
Exocrine	primary cell	salivary acinar cells	State_271	3454	4245	9452
Exocrine	primary cell	Sebocyte	State_272	2551	3748	8029
Exocrine	tissue	breast- adult	State_273	1171	2419	3598
Exocrine	tissue	parotid gland- adult	State_274	511	1129	1401
Exocrine	tissue	submaxillary gland- adult	State_275	1412	2617	4033
Eye	primary cell	Keratocytes	State_276	1693	3234	5908
Eye	primary cell	Trabecular Meshwork Cells	State_277	2039	3447	7434
Eye	tissue	eye - muscle inferior rectus	State_278	1820	1611	2905
Eye	tissue	eye - muscle lateral	State_279	1612	1705	2715
Eye	tissue	eye - muscle medial	State_280	1569	2243	3420
Eye	tissue	eye - muscle superior	State_281	2937	3032	5844
Eye	tissue	eye - vitreous humor	State_282	3204	3396	6433
Eye	tissue	eye- fetal	State_283	2449	3890	7537
Eye	tissue	retina- adult	State_284	2860	4506	9184
Heart	tissue	aorta- adult	State_285	4631	4967	11725
Heart	tissue	heart - mitral valve- adult	State_286	3094	4089	7793
Heart	tissue	heart - pulmonic valve- adult	State_287	5109	4523	11270
Heart	tissue	heart - tricuspid valve- adult	State_288	3312	3417	6816
Heart	tissue	heart- adult	State_289	3803	4648	10565
Heart	tissue	heart- fetal	State_290	1689	3180	5312
Heart	tissue	left atrium- adult	State_291	919	2126	2768
Heart	tissue	left ventricle- adult	State_292	676	1697	2207
HSC & B-cell	cell line	b cell line	State_293	3662	4258	9843
HSC & B-cell	cell line	cord blood derived cell line	State_294	7076	5308	16238
HSC & B-cell	primary cell	CD14-CD16+ Monocytes	State_295	4998	4555	11681
HSC & B-cell	primary cell	Endothelial Progenitor Cells	State_296	3820	4348	9827
HSC & B-cell	primary cell	CD14+ Monocytes	State_297	11610	6167	24921
HSC & B-cell	primary cell	CD14+CD16- Monocytes	State_298	7103	5271	15792
HSC & B-cell	primary cell	CD14+CD16+ Monocytes	State_299	6703	5043	14663
HSC & B-cell	primary cell	CD19+ B Cells	State_300	4697	4358	10771
HSC & B-cell	primary cell	Reticulocytes	State_301	2421	3099	6122
HSC & B-cell	primary cell	CD34+ stem cells - adult bone marrow derived	State_302	2012	3398	5719
HSC & B-cell	primary cell	Dendritic Cells - monocyte immature derived	State_303	3952	4417	9966
HSC & B-cell	primary cell	Dendritic Cells - plasmacytoid	State_304	3700	3845	8651
HSC & B-cell	primary cell	langerhans cells- immature	State_305	5707	4797	13271
HSC & B-cell	primary cell	Macrophage - monocyte derived	State_306	4436	4668	11333
HSC & B-cell	primary cell	langerhans cells- migratory	State_307	6427	5230	14781
HSC & B-cell	primary cell	Natural Killer Cells	State_308	7458	5321	16969
HSC & B-cell	primary cell	Neutrophils	State_309	4161	3540	8553
Kidney	cell line	embryonic kidney cell line	State_310	4928	5144	13651
Kidney	primary cell	Renal Mesangial Cells	State_311	2513	3800	8709
Kidney	tissue	kidney- adult	State_312	1505	3198	5094
Kidney	tissue	kidney- fetal	State_313	2548	4153	8675
Liver	primary cell	Hepatic Stellate Cells (lipocyte)	State_314	2431	3625	7733
Liver	primary cell	Hepatocyte	State_315	3252	3685	7345
Liver	tissue	liver- adult	State_316	764	1843	2509
Liver	tissue	liver- fetal	State_317	692	1697	2183
Lung	tissue	lung- adult	State_318	4694	5096	12214
Lung	tissue	lung- fetal	State_319	3174	4252	8405
Lung	tissue	lung- right lower lobe- adult	State_320	2948	4104	7721
Lymphatic	cell line	B lymphoblastoid cell line	State_321	4593	4543	11959
Lymphatic	tissue	lymph node- adult	State_322	1628	2871	4416
Lymphatic	tissue	tonsil- adult	State_323	2730	4071	8033
Mesench	cell line	mesenchymal stem cell line	State_324	1674	2759	4895
Mesench	cell line	normal embryonic palatal mesenchymal cell line	State_325	1829	3010	5607
Mesench	primary cell	mesenchymal precursor cell - adipose	State_326	3913	4324	10492
Mesench	primary cell	mesenchymal precursor cell - bone marrow	State_327	3869	4273	9971
Mesench	primary cell	mesenchymal precursor cell - cardiac	State_328	5442	4877	13719
Mesench	primary cell	mesenchymal precursor cell - ovarian cancer left ovary	State_329	4791	4698	12023
Mesench	primary cell	mesenchymal precursor cell - ovarian cancer metastasis	State_330	4690	4632	11987
Mesench	primary cell	mesenchymal precursor cell - ovarian cancer right ovary	State_331	5947	5057	14674
Mesench	primary cell	Mesenchymal stem cells - adipose	State_332	2072	3129	6292
Mesench	primary cell	Mesenchymal stem cells - amniotic membrane	State_333	2161	3366	6793
Mesench	primary cell	Mesenchymal stem cells - bone marrow	State_334	4034	4558	11530
Mesench	primary cell	Mesenchymal stem cells - hepatic	State_335	4978	4667	11967
Mesench	primary cell	Mesenchymal stem cells - umbilical	State_336	1956	3291	6702
Mesench	primary cell	Mesenchymal Stem Cells - Vertebral	State_337	1439	2751	4877
Mesench	primary cell	Mesenchymal stem cells - Wharton's Jelly	State_338	1999	3235	5789
Muscle	primary cell	Skeletal muscle cells differentiated into Myotubes - multinucleated	State_339	4312	4712	12518
Muscle	primary cell	Skeletal Muscle Cells	State_340	6007	5291	16239
Muscle	primary cell	Skeletal Muscle Satellite Cells	State_341	5768	5281	15139
Muscle	tissue	achilles tendon	State_342	3225	2607	5526
Muscle	tissue	skeletal muscle - soleus muscle	State_343	1775	2353	3716
Muscle	tissue	skeletal muscle- adult	State_344	732	1772	2436
Muscle	tissue	skeletal muscle- fetal	State_345	657	1636	2173
Muscle	tissue	tongue- adult	State_346	2639	3876	7281
Muscle	tissue	tongue- fetal	State_347	1501	2913	4500
Myosat	primary cell	Cardiac Myocyte	State_348	2193	3526	6955
Myosat	primary cell	Myoblast	State_349	4691	4741	12585
Other	cell line	hereditary spherocytic anemia cell line	State_350	2875	3820	8287
Other	cell line	leiomyoma cell line	State_351	2242	3379	6808
Other	cell line	tridermal teratoma cell line	State_352	310	931	1128
Other	cell line	xeroderma pigentosum b cell line	State_353	1966	3101	5395
Other	primary cell	Hair Follicle Dermal Papilla Cells	State_354	2247	3332	7155
Other	primary cell	Hair Follicle Outer Root Sheath Cells	State_355	1727	2963	5493
Other	primary cell	Mallassez-derived cells	State_356	4061	4582	10912
Other	tissue	artery- adult	State_357	696	1390	1722
Other	tissue	Clontech Human Universal Reference Total RNA	State_358	4026	5554	12585
Other	tissue	diaphragm- fetal	State_359	1311	2482	3574
Other	tissue	Fingernail	State_360	2374	2951	5232
Other	tissue	SABiosciences XpressRef Human Universal Total RNA	State_361	2459	3953	7343
Other	tissue	trachea- adult	State_362	2117	3733	6787
Other	tissue	trachea- fetal	State_363	1936	3359	5473
Other	tissue	Universal RNA - Human Normal Tissues Biochain	State_364	2588	4004	7782
Other	tissue	vein- adult	State_365	2618	3942	7078
Pancreas	cell line	embryonic pancreas cell line	State_366	2343	3611	7633
Pancreas	tissue	pancreas- adult	State_367	771	1676	2267
Placenta & EEM	primary cell	amniotic membrane cells	State_368	4417	4792	11927
Placenta & EEM	primary cell	chorionic membrane cells	State_369	5845	5412	15114
Placenta & EEM	primary cell	Multipotent Cord Blood Unrestricted Somatic Stem Cells	State_370	2148	3362	6724
Placenta & EEM	tissue	placenta- adult	State_371	3664	4642	10260
Placenta & EEM	tissue	umbilical cord- fetal	State_372	637	1370	1682
PNS	primary cell	Anulus Pulposus Cell	State_373	2266	3560	7272
PNS	primary cell	Nucleus Pulposus Cell	State_374	2339	3600	7438
PNS	primary cell	Perineurial Cells	State_375	3899	4615	11468
PNS	primary cell	Schwann Cells	State_376	2608	3775	8748
PNS	tissue	olfactory region- adult	State_377	4187	4936	12098
PNS	tissue	optic nerve	State_378	3092	3279	6701
PNS	tissue	spinal cord- adult	State_379	6272	5730	15693
PNS	tissue	spinal cord- fetal	State_380	2028	3650	6254
PNS	tissue	spinal cord- newborn	State_381	3077	4376	8805
Reproductive	primary cell	Sertoli Cells	State_382	636	1603	2193
Reproductive	tissue	cervix- adult	State_383	2069	3572	6543
Reproductive	tissue	ductus deferens- adult	State_384	2062	3404	5849
Reproductive	tissue	epididymis- adult	State_385	3544	4577	9414
Reproductive	tissue	penis- adult	State_386	2456	3404	5939
Reproductive	tissue	prostate- adult	State_387	3509	4687	10162
Reproductive	tissue	seminal vesicle- adult	State_388	2893	3596	7066
Reproductive	tissue	uterus- adult	State_389	3208	4464	9056
Reproductive	tissue	uterus- fetal	State_390	1339	2811	4237
Reproductive	tissue	vagina- adult	State_391	1291	2607	4096
Smooth Muscle	primary cell	Smooth muscle cells - airway	State_392	5474	4980	13912
Smooth Muscle	primary cell	Smooth Muscle Cells - Aortic	State_393	3710	4284	10597
Smooth Muscle	primary cell	Smooth Muscle Cells - Bladder	State_394	637	1534	2089
Smooth Muscle	primary cell	Smooth Muscle Cells - Brachiocephalic	State_395	5289	4875	13268
Smooth Muscle	primary cell	Smooth Muscle Cells - Brain Vascular	State_396	3180	4071	9049
Smooth Muscle	primary cell	Smooth Muscle Cells - Bronchial	State_397	1879	3214	6420
Smooth Muscle	primary cell	Smooth Muscle Cells - Carotid	State_398	2865	3667	8716
Smooth Muscle	primary cell	Smooth Muscle Cells - Colonic	State_399	4252	4723	12222
Smooth Muscle	primary cell	Smooth Muscle Cells - Coronary Artery	State_400	2979	3948	8830
Smooth Muscle	primary cell	Smooth Muscle Cells - Esophageal	State_401	3803	4559	11182
Smooth Muscle	primary cell	Smooth Muscle Cells - Internal Thoracic Artery	State_402	4336	4562	11321
Smooth Muscle	primary cell	Smooth Muscle Cells - Intestinal	State_403	3447	4070	8988
Smooth Muscle	primary cell	Smooth Muscle Cells - Prostate	State_404	3969	4550	11572
Smooth Muscle	primary cell	Smooth Muscle Cells - Pulmonary Artery	State_405	3153	4091	9168
Smooth Muscle	primary cell	Smooth Muscle Cells - Subclavian Artery	State_406	2880	3700	8643
Smooth Muscle	primary cell	Smooth Muscle Cells - Tracheal	State_407	2866	4030	9023
Smooth Muscle	primary cell	Smooth Muscle Cells - Umbilical Artery	State_408	4809	4745	12821
Smooth Muscle	primary cell	Smooth Muscle Cells - Umbilical Vein	State_409	3321	4199	9732
Smooth Muscle	primary cell	Smooth Muscle Cells - Uterine	State_410	2724	3784	8260
Smooth Muscle	tissue	smooth muscle- adult	State_411	2136	3450	5843
Spleen	tissue	spleen- adult	State_412	3893	4709	10507
Spleen	tissue	spleen- fetal	State_413	3092	4363	9203
Stromal	cell line	bone marrow stromal cell line	State_414	474	1206	1599
Stromal	primary cell	Fibroblast - Aortic Adventitial	State_415	4265	4619	11444
Stromal	primary cell	Fibroblast - Cardiac	State_416	5323	5045	14413
Stromal	primary cell	Fibroblast - Choroid Plexus	State_417	2510	3700	7915
Stromal	primary cell	Fibroblast - Conjunctival	State_418	4033	4471	10381
Stromal	primary cell	Fibroblast - Dermal	State_419	6029	5243	15546
Stromal	primary cell	Fibroblast - Gingival	State_420	8673	5921	21002
Stromal	primary cell	Fibroblast - Lung	State_421	2644	3673	7912
Stromal	primary cell	Fibroblast - Lymphatic	State_422	1539	2758	5109
Stromal	primary cell	Fibroblast - Mammary	State_423	1344	2563	4400
Stromal	primary cell	Fibroblast - Periodontal Ligament- fetal	State_424	3757	4466	11239
Stromal	primary cell	Fibroblast - Periodontal Ligament- adult	State_425	3445	4278	10108
Stromal	primary cell	Fibroblast - Pulmonary Artery	State_426	2332	3499	6712
Stromal	primary cell	Fibroblast - skin dystrophia myotonica	State_427	4589	4681	12531
Stromal	primary cell	Fibroblast - skin normal	State_428	3761	4359	10885
Stromal	primary cell	Fibroblast - skin spinal muscular atrophy	State_429	5140	4982	13882
Stromal	primary cell	Fibroblast - skin walker warburg	State_430	2688	3688	8372
Stromal	primary cell	Fibroblast - Villous Mesenchymal	State_431	2558	3665	8280
Stromal	primary cell	Pancreatic stromal cells	State_432	3244	4166	9788
Stromal	primary cell	Pericytes	State_433	3253	4195	10122
Stromal	primary cell	Prostate Stromal Cells	State_434	4238	4578	12021
Thymus	tissue	thymus- adult	State_435	1961	3341	6216
Thymus	tissue	thymus- fetal	State_436	3374	4465	9768
Urinary	primary cell	Urothelial Cells	State_437	2736	3824	8290
Urinary	tissue	bladder- adult	State_438	3615	4601	9475
Urinary	tissue	Urethra	State_439	2732	2049	4394

## Sheet: TableS3.GTEx
MatchType	GTExTissueName	GTExSampleSize	FANTOMStateName	FANTOMStateID
Match	Adrenal_Gland	233	adrenal gland, adult	State_223
Match	Artery_Aorta	387	aorta, adult	State_285
Match	Brain_Amygdala	129	amygdala, adult	State_037
Match	Brain_Caudate_basal_ganglia	194	caudate nucleus, adult	State_041
Match	Brain_Cerebellum	175	cerebellum, adult	State_043
Match	Brain_Hippocampus	165	hippocampus, adult	State_053
Match	Brain_Nucleus_accumbens_basal_ganglia	202	nucleus accumbens, adult	State_064
Match	Brain_Putamen_basal_ganglia	170	putamen, adult	State_078
Match	Brain_Substantia_nigra	114	substantia nigra, adult	State_080
Match	Breast_Mammary_Tissue	396	breast, adult	State_273
Match	Esophagus_Mucosa	497	esophagus, adult	State_215
Match	Heart_Left_Ventricle	386	left ventricle, adult	State_292
Match	Kidney_Cortex	73	kidney, adult	State_312
Match	Liver	208	liver, adult	State_316
Match	Lung	515	lung, adult	State_318
Match	Minor_Salivary_Gland	144	salivary gland, adult	State_226
Match	Muscle_Skeletal	706	skeletal muscle - soleus muscle	State_343
Match	Muscle_Skeletal	706	skeletal muscle, adult	State_344
Match	Nerve_Tibial	532	spinal cord, adult	State_379
Match	Ovary	167	ovary, adult	State_224
Match	Pancreas	305	pancreas, adult	State_367
Match	Pituitary	237	pituitary gland, adult	State_225
Match	Prostate	221	prostate, adult	State_387
Match	Spleen	227	spleen, adult	State_412
Match	Testis	322	testis, adult	State_227
Match	Thyroid	574	thyroid, adult	State_228
Match	Uterus	129	uterus, adult	State_389
Match	Vagina	141	vagina, adult	State_391
Match	Whole_Blood	670	Whole blood (ribopure)	State_021
Match	Whole_Blood	670	blood, adult	State_022
Related	Adipose_Subcutaneous	581	Adipocyte - subcutaneous	State_004
Related	Adipose_Subcutaneous	581	Preadipocyte - subcutaneous	State_008
Related	Adipose_Visceral_Omentum	469	adipose tissue, adult	State_010
Related	Artery_Aorta	387	Endothelial Cells - Aortic	State_230
Related	Artery_Aorta	387	Smooth Muscle Cells - Aortic	State_393
Related	Artery_Aorta	387	Fibroblast - Aortic Adventitial	State_415
Related	Artery_Tibial	584	Endothelial Cells - Aortic	State_230
Related	Artery_Tibial	584	Endothelial Cells - Artery	State_231
Related	Artery_Tibial	584	Endothelial Cells - Thoracic	State_234
Related	Artery_Tibial	584	aorta, adult	State_285
Related	Artery_Tibial	584	Smooth Muscle Cells - Aortic	State_393
Related	Artery_Tibial	584	Smooth Muscle Cells - Brachiocephalic	State_395
Related	Artery_Tibial	584	Smooth Muscle Cells - Carotid	State_398
Related	Artery_Tibial	584	Smooth Muscle Cells - Coronary Artery	State_400
Related	Artery_Tibial	584	Smooth Muscle Cells - Internal Thoracic Artery	State_402
Related	Artery_Tibial	584	Smooth Muscle Cells - Pulmonary Artery	State_405
Related	Artery_Tibial	584	Smooth Muscle Cells - Subclavian Artery	State_406
Related	Artery_Tibial	584	Smooth Muscle Cells - Umbilical Artery	State_408
Related	Artery_Tibial	584	Fibroblast - Aortic Adventitial	State_415
Related	Artery_Tibial	584	Fibroblast - Pulmonary Artery	State_426
Related	Brain_Amygdala	129	amygdala, newborn	State_038
Related	Brain_Caudate_basal_ganglia	194	caudate nucleus, newborn	State_042
Related	Brain_Cerebellum	209	cerebellum, newborn	State_044
Related	Brain_Hippocampus	165	hippocampus, newborn	State_054
Related	Brain_Putamen_basal_ganglia	170	putamen, newborn	State_079
Related	Brain_Substantia_nigra	114	substantia nigra, newborn	State_081
Related	Colon_Sigmoid	318	colon, adult	State_212
Related	Colon_Sigmoid	318	colon, fetal	State_213
Related	Colon_Transverse	368	colon, adult	State_212
Related	Colon_Transverse	368	colon, fetal	State_213
Related	Esophagus_Mucosa	497	Esophageal Epithelial Cells	State_246
Related	Esophagus_Muscularis	465	Smooth Muscle Cells - Colonic	State_399
Related	Esophagus_Muscularis	465	Smooth Muscle Cells - Esophageal	State_401
Related	Heart_Left_Ventricle	386	Preadipocyte - visceral	State_009
Related	Heart_Left_Ventricle	386	heart - mitral valve, adult	State_286
Related	Heart_Left_Ventricle	386	heart - pulmonic valve, adult	State_287
Related	Heart_Left_Ventricle	386	heart - tricuspid valve, adult	State_288
Related	Heart_Left_Ventricle	386	heart, adult	State_289
Related	Heart_Left_Ventricle	386	heart, fetal	State_290
Related	Heart_Left_Ventricle	386	mesenchymal precursor cell - cardiac	State_328
Related	Heart_Left_Ventricle	386	Cardiac Myocyte	State_348
Related	Heart_Left_Ventricle	386	Fibroblast - Cardiac	State_416
Related	Kidney_Cortex	73	kidney, fetal	State_313
Related	Liver	208	liver, fetal	State_317
Related	Lung	515	Alveolar Epithelial Cells	State_241
Related	Lung	515	Bronchial Epithelial Cell	State_243
Related	Lung	515	Small Airway Epithelial Cells	State_263
Related	Lung	515	lung, fetal	State_319
Related	Lung	515	lung, right lower lobe, adult	State_320
Related	Lung	515	Smooth Muscle Cells - Bronchial	State_397
Related	Lung	515	Smooth Muscle Cells - Tracheal	State_407
Related	Minor_Salivary_Gland	144	salivary acinar cells	State_271
Related	Muscle_Skeletal	706	Skeletal muscle cells differentiated into Myotubes - multinucleated	State_339
Related	Muscle_Skeletal	706	Skeletal Muscle Cells	State_340
Related	Muscle_Skeletal	706	Skeletal Muscle Satellite Cells	State_341
Related	Muscle_Skeletal	706	skeletal muscle, fetal	State_345
Related	Muscle_Skeletal	706	Myoblast	State_349
Related	Nerve_Tibial	532	Neural stem cells	State_034
Related	Nerve_Tibial	532	Neurons	State_035
Related	Nerve_Tibial	532	optic nerve	State_378
Related	Nerve_Tibial	532	spinal cord, fetal	State_380
Related	Prostate	221	Smooth Muscle Cells - Prostate	State_404
Related	Prostate	221	Prostate Stromal Cells	State_434
Related	Skin_Sun_Exposed_Lower_leg	605	Mast cell	State_019
Related	Skin_Sun_Exposed_Lower_leg	605	Keratinocyte - epidermal	State_250
Related	Skin_Sun_Exposed_Lower_leg	605	skin, fetal	State_267
Related	Skin_Sun_Exposed_Lower_leg	605	Melanocyte - dark	State_269
Related	Skin_Sun_Exposed_Lower_leg	605	Melanocyte - light	State_270
Related	Skin_Sun_Exposed_Lower_leg	605	Sebocyte	State_272
Related	Skin_Sun_Exposed_Lower_leg	605	Fibroblast - Dermal	State_419
Related	Skin_Sun_Exposed_Lower_leg	605	Fibroblast - skin normal	State_428
Related	Skin_Sun_Exposed_Lower_leg	605	Fibroblast - skin walker warburg	State_430
Related	Small_Intestine_Terminal_Ileum	174	small intestine, adult	State_218
Related	Small_Intestine_Terminal_Ileum	174	small intestine, fetal	State_219
Related	Spleen	227	spleen, fetal	State_413
Related	Stomach	324	stomach, fetal	State_220
Related	Thyroid	574	thyroid, fetal	State_229
Related	Uterus	129	uterus, fetal	State_390

## Sheet: TableS3.pcHiC
MatchType	pcHiCTissueName	FANTOMStateName	FANTOMStateID
Match	Adrenal-Gland	adrenal gland, adult	State_223
Match	Aorta	aorta, adult	State_285
Match	Bladder	bladder, adult	State_438
Match	Esophagus	esophagus, adult	State_215
Match	Hippocampus	hippocampus, adult	State_053
Match	Left-Ventricle	left ventricle, adult	State_292
Match	Liver	liver, adult	State_316
Match	Lung	lung, adult	State_318
Match	Lymphoblastoid-cell-lines	B lymphoblastoid cell line	State_321
Match	Mesenchymal-Stem-Cell	mesenchymal stem cell line	State_324
Match	Neural-Progenitor-Cell	Neural stem cells	State_034
Match	Ovary	ovary, adult	State_224
Match	Pancreas	pancreas, adult	State_367
Match	Small-Bowel	small intestine, adult	State_218
Related	Dorsolateral-Prefrontal-Cortex	brain, adult	State_039
Related	Esophagus	Esophageal Epithelial Cells	State_246
Related	Fat	Adipocyte - subcutaneous	State_004
Related	Fat	Preadipocyte - subcutaneous	State_008
Related	Fat	adipose tissue, adult	State_010
Related	Fibroblast	Fibroblast - Dermal	State_419
Related	Fibroblast	Fibroblast - skin normal	State_428
Related	Gastric	stomach, fetal	State_220
Related	Left-Ventricle	Preadipocyte - visceral	State_009
Related	Left-Ventricle	heart - mitral valve, adult	State_286
Related	Left-Ventricle	heart - pulmonic valve, adult	State_287
Related	Left-Ventricle	heart - tricuspid valve, adult	State_288
Related	Left-Ventricle	heart, adult	State_289
Related	Left-Ventricle	heart, fetal	State_290
Related	Left-Ventricle	mesenchymal precursor cell - cardiac	State_328
Related	Left-Ventricle	Cardiac Myocyte	State_348
Related	Left-Ventricle	Fibroblast - Cardiac	State_416
Related	Liver	liver, fetal	State_317
Related	Lung	Alveolar Epithelial Cells	State_241
Related	Lung	Bronchial Epithelial Cell	State_243
Related	Lung	Small Airway Epithelial Cells	State_263
Related	Lung	lung, fetal	State_319
Related	Lung	lung, right lower lobe, adult	State_320
Related	Lung	Smooth Muscle Cells - Bronchial	State_397
Related	Lung	Smooth Muscle Cells - Tracheal	State_407
Related	Psoas	Skeletal muscle cells differentiated into Myotubes - multinucleated	State_339
Related	Psoas	Skeletal Muscle Cells	State_340
Related	Psoas	Skeletal Muscle Satellite Cells	State_341
Related	Psoas	skeletal muscle, fetal	State_345
Related	Psoas	Myoblast	State_349
Related	Right-Atrium	left atrium, adult	State_291
Related	Right-Ventricle	left ventricle, adult	State_292
Related	Sigmoid-Colon	colon, adult	State_212
Related	Sigmoid-Colon	colon, fetal	State_213
Related	Small-Bowel	small intestine, fetal	State_219
Related	Spleen	spleen, fetal	State_413
Related	Thymus	thyroid, fetal	State_229

## Sheet: TableS4. GTEx
MatchType	GTExTissueName	FANTOMStateName	FANTOMStateID	OurMethod	Nearest	MaxCorr	Random
Match	Lung	lung, adult	State_318	0.361	0.454	0.248	0.074
Match	Muscle_Skeletal	skeletal muscle - soleus muscle	State_343	0.559	0.453	0.263	0.087
Match	Muscle_Skeletal	skeletal muscle, adult	State_344	0.488	0.453	0.263	0.087
Match	Nerve_Tibial	spinal cord, adult	State_379	0.466	0.487	0.289	0.093
Match	Thyroid	thyroid, adult	State_228	0.434	0.467	0.279	0.094
Match	Whole_Blood	Whole blood (ribopure)	State_021	0.498	0.48	0.303	0.09
Match	Whole_Blood	blood, adult	State_022	0.534	0.48	0.303	0.09
Related	Adipose_Subcutaneous	Adipocyte - subcutaneous	State_004	0.449296	0.469883	0.286039	0.0920886
Related	Adipose_Subcutaneous	Preadipocyte - subcutaneous	State_008	0.465511	0.469883	0.286039	0.0920886
Related	Adipose_Visceral_Omentum	adipose tissue, adult	State_010	0.377445	0.442679	0.250326	0.0740572
Related	Artery_Aorta	Endothelial Cells - Aortic	State_230	0.385304	0.438323	0.247207	0.0792488
Related	Artery_Aorta	Smooth Muscle Cells - Aortic	State_393	0.39516	0.438323	0.247207	0.0792488
Related	Artery_Aorta	Fibroblast - Aortic Adventitial	State_415	0.406947	0.438323	0.247207	0.0792488
Related	Artery_Tibial	Endothelial Cells - Aortic	State_230	0.366862	0.460324	0.26812	0.0813386
Related	Artery_Tibial	Endothelial Cells - Artery	State_231	0.405468	0.460324	0.26812	0.0813386
Related	Artery_Tibial	Endothelial Cells - Thoracic	State_234	0.38344	0.460324	0.26812	0.0813386
Related	Artery_Tibial	aorta, adult	State_285	0.430105	0.460324	0.26812	0.0813386
Related	Artery_Tibial	Smooth Muscle Cells - Aortic	State_393	0.425134	0.460324	0.26812	0.0813386
Related	Artery_Tibial	Smooth Muscle Cells - Brachiocephalic	State_395	0.430553	0.460324	0.26812	0.0813386
Related	Artery_Tibial	Smooth Muscle Cells - Carotid	State_398	0.411459	0.460324	0.26812	0.0813386
Related	Artery_Tibial	Smooth Muscle Cells - Coronary Artery	State_400	0.398584	0.460324	0.26812	0.0813386
Related	Artery_Tibial	Smooth Muscle Cells - Internal Thoracic Artery	State_402	0.460826	0.460324	0.26812	0.0813386
Related	Artery_Tibial	Smooth Muscle Cells - Pulmonary Artery	State_405	0.398043	0.460324	0.26812	0.0813386
Related	Artery_Tibial	Smooth Muscle Cells - Subclavian Artery	State_406	0.411	0.460324	0.26812	0.0813386
Related	Artery_Tibial	Smooth Muscle Cells - Umbilical Artery	State_408	0.391828	0.460324	0.26812	0.0813386
Related	Artery_Tibial	Fibroblast - Aortic Adventitial	State_415	0.42268	0.460324	0.26812	0.0813386
Related	Artery_Tibial	Fibroblast - Pulmonary Artery	State_426	0.40076	0.460324	0.26812	0.0813386
Related	Brain_Amygdala	amygdala, newborn	State_038	0.222071	0.341278	0.19996	0.062758
Related	Brain_Caudate_basal_ganglia	caudate nucleus, newborn	State_042	0.264103	0.374636	0.212502	0.0624107
Related	Brain_Cerebellum	cerebellum, newborn	State_044	0.346344	0.39545	0.222335	0.074551
Related	Brain_Hippocampus	hippocampus, newborn	State_054	0.245855	0.374281	0.215048	0.0422125
Related	Brain_Putamen_basal_ganglia	putamen, newborn	State_079	0.31157	0.364678	0.206578	0.0571736
Related	Brain_Substantia_nigra	substantia nigra, newborn	State_081	0.228294	0.332067	0.193608	0.032368
Related	Colon_Sigmoid	colon, adult	State_212	0.359723	0.40287	0.220866	0.0697038
Related	Colon_Sigmoid	colon, fetal	State_213	0.484564	0.40287	0.220866	0.0697038
Related	Colon_Transverse	colon, adult	State_212	0.362656	0.41153	0.225185	0.0570111
Related	Colon_Transverse	colon, fetal	State_213	0.380773	0.41153	0.225185	0.0570111
Related	Esophagus_Mucosa	Esophageal Epithelial Cells	State_246	0.433998	0.473808	0.277444	0.0891858
Related	Esophagus_Muscularis	Smooth Muscle Cells - Colonic	State_399	0.437386	0.453318	0.2588	0.076954
Related	Esophagus_Muscularis	Smooth Muscle Cells - Esophageal	State_401	0.425726	0.453318	0.2588	0.076954
Related	Heart_Left_Ventricle	Preadipocyte - visceral	State_009	0.315436	0.433351	0.260396	0.0681927
Related	Heart_Left_Ventricle	heart - mitral valve, adult	State_286	0.375319	0.433351	0.260396	0.0681927
Related	Heart_Left_Ventricle	heart - pulmonic valve, adult	State_287	0.357402	0.433351	0.260396	0.0681927
Related	Heart_Left_Ventricle	heart - tricuspid valve, adult	State_288	0.332594	0.433351	0.260396	0.0681927
Related	Heart_Left_Ventricle	heart, adult	State_289	0.421317	0.433351	0.260396	0.0681927
Related	Heart_Left_Ventricle	heart, fetal	State_290	0.36416	0.433351	0.260396	0.0681927
Related	Heart_Left_Ventricle	mesenchymal precursor cell - cardiac	State_328	0.355305	0.433351	0.260396	0.0681927
Related	Heart_Left_Ventricle	Cardiac Myocyte	State_348	0.350959	0.433351	0.260396	0.0681927
Related	Heart_Left_Ventricle	Fibroblast - Cardiac	State_416	0.300014	0.433351	0.260396	0.0681927
Related	Kidney_Cortex	kidney, fetal	State_313	0.622753	0.322543	0.216437	0.0438959
Related	Liver	liver, fetal	State_317	0.358345	0.410834	0.233697	0.0620308
Related	Lung	Alveolar Epithelial Cells	State_241	0.331137	0.454392	0.247735	0.0739431
Related	Lung	Bronchial Epithelial Cell	State_243	0.350262	0.454392	0.247735	0.0739431
Related	Lung	Small Airway Epithelial Cells	State_263	0.434978	0.454392	0.247735	0.0739431
Related	Lung	lung, fetal	State_319	0.413029	0.454392	0.247735	0.0739431
Related	Lung	lung, right lower lobe, adult	State_320	0.365416	0.454392	0.247735	0.0739431
Related	Lung	Smooth Muscle Cells - Bronchial	State_397	0.472762	0.454392	0.247735	0.0739431
Related	Lung	Smooth Muscle Cells - Tracheal	State_407	0.400547	0.454392	0.247735	0.0739431
Related	Minor_Salivary_Gland	salivary acinar cells	State_271	0.377118	0.370365	0.156119	0.055133
Related	Muscle_Skeletal	Skeletal muscle cells differentiated into Myotubes - multinucleated	State_339	0.451938	0.452788	0.263122	0.0870262
Related	Muscle_Skeletal	Skeletal Muscle Cells	State_340	0.448404	0.452788	0.263122	0.0870262
Related	Muscle_Skeletal	Skeletal Muscle Satellite Cells	State_341	0.443717	0.452788	0.263122	0.0870262
Related	Muscle_Skeletal	skeletal muscle, fetal	State_345	0.396866	0.452788	0.263122	0.0870262
Related	Muscle_Skeletal	Myoblast	State_349	0.471797	0.452788	0.263122	0.0870262
Related	Nerve_Tibial	Neural stem cells	State_034	0.414756	0.487299	0.2886	0.0933002
Related	Nerve_Tibial	Neurons	State_035	0.43271	0.487299	0.2886	0.0933002
Related	Nerve_Tibial	optic nerve	State_378	0.44271	0.487299	0.2886	0.0933002
Related	Nerve_Tibial	spinal cord, fetal	State_380	0.525464	0.487299	0.2886	0.0933002
Related	Prostate	Smooth Muscle Cells - Prostate	State_404	0.311894	0.376561	0.194649	0.0457376
Related	Prostate	Prostate Stromal Cells	State_434	0.326342	0.376561	0.194649	0.0457376
Related	Skin_Sun_Exposed_Lower_leg	Mast cell	State_019	0.410117	0.465908	0.279344	0.0865852
Related	Skin_Sun_Exposed_Lower_leg	Keratinocyte - epidermal	State_250	0.422084	0.465908	0.279344	0.0865852
Related	Skin_Sun_Exposed_Lower_leg	skin, fetal	State_267	0.365025	0.465908	0.279344	0.0865852
Related	Skin_Sun_Exposed_Lower_leg	Melanocyte - dark	State_269	0.417544	0.465908	0.279344	0.0865852
Related	Skin_Sun_Exposed_Lower_leg	Melanocyte - light	State_270	0.427716	0.465908	0.279344	0.0865852
Related	Skin_Sun_Exposed_Lower_leg	Sebocyte	State_272	0.430647	0.465908	0.279344	0.0865852
Related	Skin_Sun_Exposed_Lower_leg	Fibroblast - Dermal	State_419	0.417928	0.465908	0.279344	0.0865852
Related	Skin_Sun_Exposed_Lower_leg	Fibroblast - skin normal	State_428	0.39886	0.465908	0.279344	0.0865852
Related	Skin_Sun_Exposed_Lower_leg	Fibroblast - skin walker warburg	State_430	0.362189	0.465908	0.279344	0.0865852
Related	Small_Intestine_Terminal_Ileum	small intestine, adult	State_218	0.471245	0.37341	0.17789	0.0510242
Related	Small_Intestine_Terminal_Ileum	small intestine, fetal	State_219	0.347702	0.37341	0.17789	0.0510242
Related	Spleen	spleen, fetal	State_413	0.407083	0.442539	0.278757	0.0599008
Related	Stomach	stomach, fetal	State_220	0.350056	0.39685	0.215242	0.0635625
Related	Thyroid	thyroid, fetal	State_229	0.396867	0.466725	0.279398	0.0940087
Related	Uterus	uterus, fetal	State_390	0.513528	0.381995	0.188029	0.0503808

## Sheet: TableS4.pcHiC
MatchType	pcHiCTissueName	FANTOMStateName	FANTOMStateID	OurMethod	Nearest	MaxCorr	Random
Match	Adrenal-Gland	adrenal gland, adult	State_223	0.372	0.235	0.219	0.072
Match	Aorta	aorta, adult	State_285	0.276	0.233	0.239	0.076
Match	Bladder	bladder, adult	State_438	0.297	0.238	0.259	0.079
Match	Esophagus	esophagus, adult	State_215	1	0.138	0.128	0.025
Match	Hippocampus	hippocampus, adult	State_053	0.286	0.249	0.301	0.116
Match	Left-Ventricle	left ventricle, adult	State_292	0.122	0.217	0.234	0.096
Match	Liver	liver, adult	State_316	0.272	0.235	0.234	0.08
Match	Lung	lung, adult	State_318	0.213	0.24	0.237	0.078
Match	Lymphoblastoid-cell-lines	B lymphoblastoid cell line	State_321	0.21	0.174	0.223	0.098
Match	Mesenchymal-Stem-Cell	mesenchymal stem cell line	State_324	0.29	0.226	0.249	0.103
Match	Neural-Progenitor-Cell	Neural stem cells	State_034	0.225	0.294	0.268	0.092
Match	Ovary	ovary, adult	State_224	0.277	0.318	0.245	0.061
Match	Pancreas	pancreas, adult	State_367	0.238	0.25	0.199	0.076
Match	Small-Bowel	small intestine, adult	State_218	0.267	0.213	0.202	0.071
Related	Dorsolateral-Prefrontal-Cortex	brain, adult	State_039	0.23752	0.185194	0.243641	0.110056
Related	Fat	Adipocyte - subcutaneous	State_004	0.622222	0.297018	0.281936	0.0614403
Related	Fat	Preadipocyte - subcutaneous	State_008	0.245833	0.297018	0.281936	0.0614403
Related	Fat	adipose tissue, adult	State_010	0.195455	0.297018	0.281936	0.0614403
Related	Fibroblast	Fibroblast - Dermal	State_419	0.283003	0.236046	0.272233	0.0905051
Related	Fibroblast	Fibroblast - skin normal	State_428	0.284957	0.236046	0.272233	0.0905051
Related	Gastric	stomach, fetal	State_220	0.224549	0.265817	0.206966	0.0702143
Related	Left-Ventricle	Preadipocyte - visceral	State_009	0.254134	0.216514	0.233505	0.0963236
Related	Left-Ventricle	heart - mitral valve, adult	State_286	0.190146	0.216514	0.233505	0.0963236
Related	Left-Ventricle	heart - pulmonic valve, adult	State_287	0.272689	0.216514	0.233505	0.0963236
Related	Left-Ventricle	heart - tricuspid valve, adult	State_288	0.186925	0.216514	0.233505	0.0963236
Related	Left-Ventricle	heart, adult	State_289	0.268933	0.216514	0.233505	0.0963236
Related	Left-Ventricle	heart, fetal	State_290	0.250618	0.216514	0.233505	0.0963236
Related	Left-Ventricle	mesenchymal precursor cell - cardiac	State_328	0.259137	0.216514	0.233505	0.0963236
Related	Left-Ventricle	Cardiac Myocyte	State_348	0.250442	0.216514	0.233505	0.0963236
Related	Left-Ventricle	Fibroblast - Cardiac	State_416	0.280785	0.216514	0.233505	0.0963236
Related	Liver	liver, fetal	State_317	0.279598	0.235249	0.234097	0.0804844
Related	Lung	Alveolar Epithelial Cells	State_241	0.282952	0.239754	0.237437	0.0777643
Related	Lung	Bronchial Epithelial Cell	State_243	0.190902	0.239754	0.237437	0.0777643
Related	Lung	Small Airway Epithelial Cells	State_263	0.197609	0.239754	0.237437	0.0777643
Related	Lung	lung, fetal	State_319	0.182007	0.239754	0.237437	0.0777643
Related	Lung	lung, right lower lobe, adult	State_320	0.2566	0.239754	0.237437	0.0777643
Related	Lung	Smooth Muscle Cells - Bronchial	State_397	0.229885	0.239754	0.237437	0.0777643
Related	Lung	Smooth Muscle Cells - Tracheal	State_407	0.200205	0.239754	0.237437	0.0777643
Related	Psoas	Skeletal muscle cells differentiated into Myotubes - multinucleated	State_339	0.2567	0.320551	0.260991	0.0679164
Related	Psoas	Skeletal Muscle Cells	State_340	0.267404	0.320551	0.260991	0.0679164
Related	Psoas	Skeletal Muscle Satellite Cells	State_341	0.28794	0.320551	0.260991	0.0679164
Related	Psoas	skeletal muscle, fetal	State_345	0.357917	0.320551	0.260991	0.0679164
Related	Psoas	Myoblast	State_349	0.270825	0.320551	0.260991	0.0679164
Related	Right-Ventricle	left ventricle, adult	State_292	0.161151	0.206155	0.235963	0.0801935
Related	Sigmoid-Colon	colon, adult	State_212	NA	0.108032	0.125	NA
Related	Small-Bowel	small intestine, fetal	State_219	0.366242	0.213164	0.202124	0.071017
Related	Spleen	spleen, fetal	State_413	0.283859	0.229155	0.24281	0.0954711
Related	Thymus	thyroid, fetal	State_229	0.170388	0.231913	0.222094	0.0920167

## Sheet: TableS5.Brain_specific
Enhancer
chr1:150006743-150007128
chr1:150182288-150182618
chr1:151608460-151608623
chr1:154329735-154329977
chr1:154867216-154867377
chr1:155070931-155071358
chr1:155974771-155975568
chr1:156436063-156437380
chr1:156673645-156674178
chr1:15703714-15704128
chr1:159173090-159173253
chr1:160086424-160086989
chr1:160099450-160099560
chr1:161532834-161533130
chr1:18111095-18111369
chr1:181482026-181482685
chr1:183341723-183341992
chr1:184036216-184036785
chr1:204637543-204638197
chr1:204684280-204684520
chr1:205006973-205007544
chr1:205049523-205049848
chr1:205444702-205445407
chr1:205740893-205741022
chr1:208245286-208245514
chr1:224617931-224618206
chr1:228445521-228446206
chr1:230424073-230424675
chr1:230752180-230752700
chr1:234932536-234932871
chr1:247348069-247348132
chr1:25922533-25922989
chr1:27393161-27393411
chr1:28105157-28105373
chr1:30110018-30110210
chr1:3212057-3212283
chr1:32972970-32973102
chr1:35559660-35560024
chr1:36703795-36704017
chr1:39082231-39082541
chr1:44507761-44507984
chr1:46173655-46173875
chr1:5993540-5994069
chr1:65265653-65266280
chr1:65310153-65310308
chr1:7783496-7783593
chr1:92030710-92031094
chr1:9852390-9852769
chr10:104639553-104639792
chr10:121595991-121596278
chr10:124671506-124671907
chr10:13989797-13989930
chr10:24790781-24790971
chr10:37975257-37975567
chr10:43105447-43105672
chr10:43322450-43322555
chr10:44879639-44879972
chr10:58967627-58968000
chr10:59175624-59175981
chr10:625015-625625
chr10:6987674-6987836
chr10:77623700-77624075
chr10:78407048-78407622
chr10:81964499-81964862
chr10:86365737-86366128
chr10:95476366-95476787
chr11:105609333-105609693
chr11:122230152-122230445
chr11:123511120-123511540
chr11:123526525-123526684
chr11:123561104-123561681
chr11:125494635-125494905
chr11:131584755-131585082
chr11:1391224-1391563
chr11:13964576-13964919
chr11:45663662-45663975
chr11:45900710-45901167
chr11:469770-470514
chr11:47184915-47185050
chr11:48042083-48042716
chr11:61162266-61162506
chr11:63603290-63603442
chr11:64372832-64373323
chr11:75878892-75879248
chr11:8019903-8020340
chr11:92225835-92227190
chr12:106581938-106582175
chr12:106587175-106587687
chr12:118188934-118189049
chr12:119802262-119802880
chr12:120086995-120087564
chr12:121686876-121687298
chr12:130715525-130715815
chr12:132327164-132327629
chr12:132327721-132328116
chr12:2784115-2784272
chr12:40693534-40694086
chr12:48890658-48891599
chr12:50058071-50058303
chr12:51847315-51847778
chr12:53678647-53679195
chr12:53739376-53739697
chr12:62190960-62191069
chr12:6763998-6764754
chr12:70557756-70558136
chr12:94187064-94187462
chr12:94187547-94187970
chr13:102399326-102400482
chr13:102400864-102401022
chr13:112071640-112072423
chr13:113002284-113002561
chr13:27619614-27620093
chr13:32030592-32030964
chr13:34943238-34943571
chr13:43805079-43805307
chr13:66887202-66887594
chr13:77584189-77584403
chr13:80131335-80131475
chr13:80342769-80343258
chr13:94707188-94707585
chr13:94708475-94708879
chr13:99658605-99658899
chr13:99955737-99956355
chr14:101760141-101760682
chr14:104462049-104462218
chr14:105174586-105174787
chr14:23547735-23547948
chr14:23550048-23550576
chr14:28774498-28774991
chr14:51092994-51093802
chr14:64880442-64880748
chr14:68364328-68364711
chr14:70187572-70188003
chr14:79036429-79036690
chr14:90554309-90554691
chr14:90757524-90757772
chr14:93231372-93231573
chr14:94888165-94888417
chr15:25319146-25319379
chr15:25332664-25332829
chr15:25382780-25383077
chr15:25397140-25397577
chr15:28985047-28985256
chr15:41494683-41495007
chr15:41559823-41560144
chr15:43518454-43518798
chr15:57031715-57032035
chr15:69161470-69161865
chr15:77633307-77633858
chr15:80405121-80405582
chr15:88255169-88255403
chr15:89371393-89371582
chr15:93087963-93088103
chr16:10180778-10181531
chr16:13956710-13957012
chr16:19883172-19883793
chr16:24257992-24258274
chr16:29898388-29898557
chr16:51154620-51154927
chr16:55912079-55912351
chr16:56194118-56194437
chr16:56299271-56299540
chr16:57374282-57374606
chr16:75244998-75245996
chr16:85028554-85029170
chr16:921400-921833
chr17:17496804-17497043
chr17:17741435-17741737
chr17:3531679-3531953
chr17:38568834-38570271
chr17:38603104-38603289
chr17:40063836-40064648
chr17:40218638-40218890
chr17:44957592-44958020
chr17:45172296-45172986
chr17:48012188-48012574
chr17:48025038-48025464
chr17:55238255-55238622
chr17:57662814-57663415
chr17:63153548-63154019
chr17:7215638-7216379
chr17:7216533-7216763
chr17:74813047-74813439
chr17:75011823-75012159
chr17:75895318-75895537
chr17:77696796-77696935
chr17:77942423-77942715
chr17:78115090-78115553
chr17:79608557-79609153
chr17:79728707-79728889
chr17:81125514-81126079
chr17:81386608-81387126
chr17:81484125-81484729
chr17:82697499-82697750
chr18:13374811-13375141
chr18:26657755-26658198
chr18:26863908-26864608
chr18:4356773-4357177
chr18:4453597-4453956
chr18:46755422-46756030
chr18:52341963-52342477
chr18:5629751-5630121
chr18:57353369-57353787
chr18:72869342-72869931
chr19:10006357-10006736
chr19:11373513-11373942
chr19:11482092-11482508
chr19:11530505-11530731
chr19:12983527-12983982
chr19:12985184-12985759
chr19:13002633-13003057
chr19:13339770-13339986
chr19:1725594-1726013
chr19:17391046-17391295
chr19:18893792-18895253
chr19:3423261-3423764
chr19:35293426-35293645
chr19:36916847-36917251
chr19:38214312-38214537
chr19:40531418-40531562
chr19:42252571-42252938
chr19:43634446-43634793
chr19:46000890-46001179
chr19:46427555-46427842
chr19:47239504-47239971
chr19:47243047-47243507
chr19:47458351-47459225
chr19:4759618-4760152
chr19:47774069-47774366
chr19:485856-486161
chr19:49120127-49120522
chr19:50556695-50557031
chr19:50567104-50567682
chr19:50679191-50679675
chr19:50695292-50695583
chr19:50718178-50718602
chr19:50719882-50720250
chr19:51689587-51690297
chr19:52390979-52391386
chr19:53131810-53132126
chr19:5339369-5339819
chr19:53908181-53908492
chr19:55283184-55283652
chr19:55426033-55426486
chr19:55449325-55449889
chr19:55451132-55451699
chr19:56838057-56838389
chr19:57664321-57664678
chr19:8248461-8248956
chr2:10078844-10079223
chr2:10301901-10302249
chr2:104503036-104503293
chr2:104813752-104814129
chr2:104842927-104843368
chr2:104843574-104843964
chr2:104844403-104844890
chr2:104844925-104845469
chr2:104851788-104851990
chr2:11391674-11391962
chr2:11407110-11407322
chr2:118310079-118310374
chr2:153873167-153873760
chr2:161238664-161238921
chr2:161625374-161626086
chr2:162839311-162839816
chr2:169828384-169828885
chr2:178479104-178479500
chr2:192196112-192196475
chr2:212536919-212537561
chr2:223613054-223613422
chr2:2308099-2309727
chr2:231621540-231621835
chr2:231683307-231683623
chr2:231684319-231684736
chr2:231687170-231687710
chr2:241865890-241867103
chr2:25041236-25041587
chr2:25129271-25129599
chr2:26849031-26849394
chr2:26850169-26850366
chr2:3303695-3303787
chr2:47272508-47272594
chr2:47569428-47569560
chr2:53791902-53792237
chr2:54455015-54455440
chr2:55137609-55137960
chr2:85905123-85905908
chr20:1827971-1828159
chr20:1861820-1861944
chr20:1892714-1892729
chr20:21512594-21513080
chr20:25858323-25858458
chr20:310347-310804
chr20:37406379-37407049
chr20:37411579-37412025
chr20:37421842-37422327
chr20:39050134-39050542
chr20:41998589-41998808
chr20:44809193-44809698
chr20:45933695-45933989
chr20:46029959-46030668
chr20:57718488-57718787
chr20:59605384-59605951
chr20:63177053-63178676
chr20:63179103-63179766
chr20:64115467-64115629
chr20:642491-642675
chr20:64328063-64328371
chr21:25608236-25608530
chr21:40841492-40841711
chr22:17564190-17564397
chr22:18044776-18044973
chr22:18929396-18929857
chr22:18933928-18934281
chr22:20418117-20418489
chr22:29369537-29369860
chr22:31926971-31927258
chr22:35914609-35914937
chr22:38461666-38461743
chr22:39457897-39458592
chr22:40178787-40179580
chr22:45007426-45007854
chr22:46027318-46027725
chr22:46074199-46074776
chr22:46099553-46099793
chr22:48490088-48490166
chr22:48629912-48630457
chr22:50271714-50272149
chr22:50346325-50347142
chr3:11591398-11591816
chr3:13043008-13043198
chr3:147407686-147407968
chr3:15860368-15860806
chr3:16178327-16178690
chr3:170470403-170470877
chr3:179942156-179942517
chr3:181696243-181696654
chr3:181700357-181701014
chr3:181725374-181725711
chr3:33549359-33549721
chr3:37177154-37177480
chr3:51975734-51976204
chr3:58585257-58585586
chr3:62437025-62437367
chr4:101345647-101346262
chr4:140286359-140286834
chr4:145351873-145352142
chr4:157222764-157223191
chr4:17481957-17482369
chr4:176000934-176001626
chr4:2060199-2060529
chr4:2061649-2062016
chr4:30718039-30718661
chr4:41361229-41362579
chr4:576026-577827
chr4:577987-578686
chr4:6562703-6563287
chr4:82760129-82760270
chr4:98659166-98659270
chr4:997474-997864
chr5:132780047-132780248
chr5:138055276-138055524
chr5:138450022-138450481
chr5:138458451-138458959
chr5:139708710-139709611
chr5:139710831-139711249
chr5:139711355-139711539
chr5:14154175-14154389
chr5:141783636-141783880
chr5:141880847-141881241
chr5:141882534-141882881
chr5:142063953-142064322
chr5:142065418-142065634
chr5:14250129-14250296
chr5:15425714-15425871
chr5:176543983-176544295
chr5:177469160-177469588
chr5:181184137-181184357
chr5:31194919-31195654
chr5:65924601-65925121
chr5:669386-669820
chr5:670965-671263
chr5:7397111-7397574
chr5:84381760-84382110
chr5:912165-912949
chr6:104527239-104527579
chr6:108002986-108003267
chr6:111686039-111686357
chr6:114340947-114341280
chr6:117908303-117908811
chr6:158536973-158537336
chr6:163148828-163149061
chr6:163349300-163349663
chr6:163396712-163397213
chr6:22148415-22148637
chr6:28635331-28635572
chr6:31068044-31068396
chr6:31366925-31367144
chr6:33428536-33428932
chr6:3455078-3455418
chr6:68761469-68761728
chr6:90611070-90611380
chr6:96014985-96015343
chr6:98831291-98831900
chr6:98832405-98833007
chr6:98845673-98846047
chr7:100208976-100209314
chr7:100489949-100490196
chr7:108455176-108455410
chr7:120272194-120272597
chr7:128167102-128168015
chr7:129825010-129825457
chr7:130511951-130512258
chr7:130526500-130526968
chr7:141512035-141512308
chr7:157545364-157545746
chr7:45086426-45086600
chr7:51315257-51315661
chr7:7229115-7229281
chr7:74365436-74365569
chr7:75093055-75093274
chr7:815761-815985
chr7:86645940-86646098
chr7:86654096-86654483
chr8:101173488-101174131
chr8:101179220-101179569
chr8:10334359-10334528
chr8:10334750-10335277
chr8:1061874-1062458
chr8:11346990-11347156
chr8:11456748-11457517
chr8:122789061-122789397
chr8:123157262-123157451
chr8:134457145-134457669
chr8:140098830-140099362
chr8:141731066-141731302
chr8:142615510-142615801
chr8:143017260-143017590
chr8:143048102-143048492
chr8:143264836-143265011
chr8:144334954-144335638
chr8:144337218-144338132
chr8:17610023-17610202
chr8:1814102-1814405
chr8:1896945-1897297
chr8:1938099-1938569
chr8:22230321-22230819
chr8:22232802-22233146
chr8:22550758-22550934
chr8:22996589-22996882
chr8:27256935-27257480
chr8:41767936-41768395
chr8:4993200-4993460
chr8:60651686-60652055
chr8:60680302-60681025
chr8:62249642-62250030
chr8:62690125-62690525
chr8:80727367-80727759
chr9:117413360-117413485
chr9:121546123-121546354
chr9:121701240-121701657
chr9:123266555-123267356
chr9:127754083-127754636
chr9:128409040-128409280
chr9:13034070-13034553
chr9:132214157-132214493
chr9:133600308-133600667
chr9:135735811-135735955
chr9:136966212-136966384
chr9:137025336-137025903
chr9:137140303-137140461
chr9:137422504-137422783
chr9:137517766-137518434
chr9:137878537-137878941
chr9:138045094-138045337
chr9:14400701-14401013
chr9:36765875-36766257
chr9:84671784-84672133
chr9:85040695-85041337
chr9:85527627-85527944
chr9:93295192-93295593

## Sheet: TableS5.Brain_elevated
Enhancer	log2FoldChange	SE	Pvalue	FDR
chr1:101968338-101968544	1.27432	0.251088	3.87105e-07	3.25788e-06
chr1:1031105-1031473	1.28382	0.121475	4.1655e-26	3.13604e-24
chr1:107142148-107142398	1.23384	0.174032	1.34373e-12	2.73379e-11
chr1:109249155-109249548	2.48734	0.111022	3.59218e-111	9.10483e-108
chr1:109385484-109385559	1.78329	0.216579	1.81251e-16	5.94056e-15
chr1:109391137-109391515	1.30887	0.202639	1.05305e-10	1.63622e-09
chr1:109535797-109536189	1.57221	0.165572	2.18901e-21	1.17736e-19
chr1:110130103-110130424	1.56746	0.122647	2.11449e-37	3.26463e-35
chr1:110152089-110152528	1.10835	0.197109	1.87606e-08	2.02596e-07
chr1:111845083-111845283	1.03743	0.27286	0.000143486	0.000666343
chr1:1135365-1135771	3.17577	0.184867	3.83865e-66	2.51085e-63
chr1:116740786-116741169	2.28696	0.187588	3.45478e-34	4.47144e-32
chr1:11701623-11702331	1.18177	0.103191	2.29003e-30	2.28368e-28
chr1:117114940-117115126	1.21692	0.197882	7.76311e-10	1.06456e-08
chr1:119732868-119733290	1.18269	0.152474	8.71748e-15	2.39626e-13
chr1:12433812-12434248	2.49956	0.173483	4.60379e-47	1.20713e-44
chr1:14140902-14141045	1.20051	0.224669	9.11962e-08	8.71983e-07
chr1:1422892-1423206	2.55659	0.225021	6.49964e-30	6.34638e-28
chr1:14251470-14251671	1.59049	0.187382	2.103e-17	7.67874e-16
chr1:145426307-145426404	2.80544	0.38172	1.98976e-13	4.57787e-12
chr1:14826167-14826633	1.17344	0.13685	9.93687e-18	3.75214e-16
chr1:14882709-14882958	1.53491	0.315513	1.14577e-06	8.69816e-06
chr1:149937241-149937683	1.71101	0.168244	2.70464e-24	1.78833e-22
chr1:149960036-149960336	1.33493	0.176937	4.53464e-14	1.13657e-12
chr1:150006743-150007128	1.14315	0.139731	2.8133e-16	9.03092e-15
chr1:150182288-150182618	1.17236	0.138008	1.98131e-17	7.26056e-16
chr1:151157081-151157427	1.20937	0.147499	2.42053e-16	7.82376e-15
chr1:151371748-151372043	1.23064	0.0969656	6.58977e-37	9.92233e-35
chr1:151412759-151413126	1.00582	0.173432	6.65264e-09	7.78244e-08
chr1:151608460-151608623	1.35186	0.148894	1.09231e-19	5.08777e-18
chr1:154329735-154329977	1.4096	0.133114	3.33501e-26	2.52958e-24
chr1:154756209-154756518	1.39718	0.166067	3.98481e-17	1.41259e-15
chr1:154867216-154867377	1.09209	0.111961	1.76974e-22	1.03217e-20
chr1:155964142-155964434	1.09553	0.234938	3.1152e-06	2.14295e-05
chr1:155974771-155975568	2.36581	0.11077	3.29491e-101	6.91148e-98
chr1:155975976-155976869	1.08218	0.116122	1.17092e-20	5.90125e-19
chr1:156406550-156406691	1.0187	0.333063	0.00222397	0.0074378
chr1:156423363-156423643	1.95901	0.192737	2.86619e-24	1.89103e-22
chr1:156425039-156425422	1.67916	0.124145	1.10166e-41	2.2413e-39
chr1:156432101-156432373	1.10066	0.141073	6.09246e-15	1.70552e-13
chr1:156616563-156616772	1.32084	0.188695	2.56196e-12	5.01115e-11
chr1:156623031-156623367	2.53494	0.188298	2.60333e-41	5.14167e-39
chr1:156661940-156662168	1.45234	0.155599	1.0212e-20	5.18969e-19
chr1:159173090-159173253	1.58771	0.157537	6.88795e-24	4.4059e-22
chr1:160068226-160068532	1.88251	0.152404	4.74581e-35	6.42968e-33
chr1:160082575-160082840	1.48962	0.133083	4.40187e-29	4.06328e-27
chr1:160086424-160086989	2.41118	0.140727	8.31848e-66	5.38321e-63
chr1:160097187-160097779	1.25016	0.144048	4.00061e-18	1.57617e-16
chr1:160097904-160098203	1.00341	0.118922	3.24098e-17	1.16382e-15
chr1:160099450-160099560	1.93026	0.232141	9.17374e-17	3.13334e-15
chr1:160260500-160260814	1.04767	0.129102	4.85644e-16	1.5181e-14
chr1:160400991-160402346	1.23744	0.101609	4.04922e-34	5.19658e-32
chr1:161532834-161533130	1.79514	0.196025	5.30007e-20	2.53665e-18
chr1:162488347-162488690	2.43501	0.25049	2.4542e-22	1.42182e-20
chr1:16514315-16514688	1.4609	0.160764	1.01581e-19	4.746e-18
chr1:166973552-166973895	1.03142	0.165465	4.56285e-10	6.47754e-09
chr1:166974417-166974841	1.12006	0.162205	5.01348e-12	9.46246e-11
chr1:167223722-167224029	1.19105	0.184111	9.85406e-11	1.53898e-09
chr1:168386624-168386772	1.15916	0.255799	5.85599e-06	3.77598e-05
chr1:168399115-168399382	1.73391	0.164015	4.03385e-26	3.04824e-24
chr1:16869876-16870161	1.39075	0.233193	2.46221e-09	3.1068e-08
chr1:16895610-16895808	1.50525	0.147935	2.56211e-24	1.69593e-22
chr1:169102680-169103024	1.33856	0.134108	1.84263e-23	1.14728e-21
chr1:171863049-171863150	1.51132	0.159166	2.19615e-21	1.18016e-19
chr1:172383550-172383772	1.06598	0.252123	2.35757e-05	0.000132704
chr1:174052006-174052265	1.70511	0.226086	4.63251e-14	1.1592e-12
chr1:174801083-174801168	1.74864	0.266075	4.96417e-11	8.09368e-10
chr1:17538528-17539028	1.03955	0.13637	2.47843e-14	6.41828e-13
chr1:175690511-175690734	1.14839	0.172234	2.59955e-11	4.40851e-10
chr1:176899378-176899565	1.20501	0.318546	0.000155035	0.000713977
chr1:177177352-177177695	1.06919	0.214333	6.08712e-07	4.90574e-06
chr1:1775420-1775685	1.58163	0.219696	6.05772e-13	1.30349e-11
chr1:181191911-181192201	1.70226	0.195988	3.76952e-18	1.49578e-16
chr1:181482026-181482685	2.51655	0.10227	1.06651e-133	7.20856e-130
chr1:181485080-181485682	1.01255	0.0867596	1.79796e-31	1.93578e-29
chr1:181549525-181549773	1.0179	0.237658	1.84357e-05	0.000106461
chr1:182752399-182752803	1.04275	0.196827	1.172e-07	1.09649e-06
chr1:183332144-183332301	1.06171	0.269736	8.28164e-05	0.000408052
chr1:183341723-183341992	1.97631	0.224918	1.53863e-18	6.38011e-17
chr1:183478097-183478284	2.68587	0.212736	1.5308e-36	2.2602e-34
chr1:184036216-184036785	1.17529	0.0826078	6.19682e-46	1.57066e-43
chr1:19664441-19664851	1.03071	0.10495	9.14827e-23	5.45586e-21
chr1:197201006-197201741	1.02885	0.102299	8.53306e-24	5.41267e-22
chr1:197544588-197544642	1.31506	0.314194	2.84534e-05	0.000156652
chr1:1982512-1982671	1.3887	0.158193	1.6561e-18	6.85789e-17
chr1:200740087-200740436	1.40661	0.147471	1.4532e-21	7.89986e-20
chr1:201010412-201010593	1.67831	0.236234	1.2081e-12	2.48108e-11
chr1:201500540-201500910	1.13789	0.163895	3.84387e-12	7.36462e-11
chr1:201643487-201643745	1.63394	0.206693	2.67661e-15	7.80916e-14
chr1:201650255-201650746	1.11522	0.093217	5.50376e-33	6.57759e-31
chr1:201748858-201749236	1.66081	0.155164	9.79678e-27	7.70955e-25
chr1:202626028-202626380	1.263	0.193266	6.3602e-11	1.02138e-09
chr1:20365595-20365749	1.24243	0.234404	1.15568e-07	1.08223e-06
chr1:203996524-203996788	1.21127	0.212812	1.25773e-08	1.40538e-07
chr1:204188993-204189245	1.61007	0.188304	1.22647e-17	4.58278e-16
chr1:204269101-204269879	1.06925	0.141991	5.05873e-14	1.25706e-12
chr1:204637543-204638197	1.22756	0.0896389	1.09568e-42	2.36111e-40
chr1:204684280-204684520	1.19705	0.110617	2.72182e-27	2.21945e-25
chr1:204831347-204831540	1.43543	0.179656	1.35106e-15	4.0511e-14
chr1:205006973-205007544	1.89217	0.133514	1.36487e-45	3.43085e-43
chr1:205048356-205048722	1.24129	0.11732	3.67324e-26	2.78265e-24
chr1:205049523-205049848	1.50732	0.133117	1.00715e-29	9.63302e-28
chr1:205444702-205445407	1.35768	0.0884948	4.01223e-53	1.44419e-50
chr1:205454649-205455224	1.00699	0.134569	7.26083e-14	1.7604e-12
chr1:205569471-205569829	1.3826	0.103654	1.37867e-40	2.58846e-38
chr1:205740893-205741022	3.32314	0.222731	2.44355e-50	7.58385e-48
chr1:208242633-208242992	1.52021	0.170404	4.61222e-19	2.01701e-17
chr1:208269881-208270079	1.03494	0.144471	7.85679e-13	1.66703e-11
chr1:209624713-209625399	1.05651	0.146911	6.40813e-13	1.37403e-11
chr1:209630939-209631285	1.15659	0.16247	1.08848e-12	2.25368e-11
chr1:211176044-211176147	1.60495	0.404903	7.37698e-05	0.000368703
chr1:211664551-211664578	1.13679	0.234936	1.30675e-06	9.79074e-06
chr1:211815000-211815738	1.30312	0.140444	1.7186e-20	8.54121e-19
chr1:211824984-211825216	1.02315	0.196797	2.00346e-07	1.78751e-06
chr1:211986630-211986854	2.85614	0.222428	9.69717e-38	1.52426e-35
chr1:212452942-212453108	1.06801	0.166269	1.33262e-10	2.04295e-09
chr1:212750364-212750495	1.23789	0.221486	2.28335e-08	2.42829e-07
chr1:21604591-21605091	1.74016	0.130593	1.65508e-40	3.09785e-38
chr1:21666455-21666909	1.22744	0.152773	9.40402e-16	2.86889e-14
chr1:21668094-21668292	1.06591	0.187629	1.3398e-08	1.48942e-07
chr1:218460019-218460288	1.19301	0.186678	1.65132e-10	2.50127e-09
chr1:218494532-218494909	1.339	0.158299	2.70341e-17	9.77714e-16
chr1:221439459-221439674	1.03666	0.230296	6.74969e-06	4.29129e-05
chr1:222043576-222043807	1.27579	0.109499	2.26184e-31	2.40963e-29
chr1:224118779-224119003	2.49607	0.301565	1.26291e-16	4.22342e-15
chr1:224617931-224618206	1.0863	0.0957415	7.74592e-30	7.47924e-28
chr1:225879795-225879981	2.04765	0.186415	4.54272e-28	3.89758e-26
chr1:226474139-226474256	1.46151	0.332692	1.11799e-05	6.7751e-05
chr1:226689029-226689289	1.76761	0.277056	1.77112e-10	2.66483e-09
chr1:226810036-226810556	1.21457	0.131411	2.40854e-20	1.18156e-18
chr1:227564162-227564512	1.167	0.175749	3.13357e-11	5.2483e-10
chr1:22763703-22764025	1.95807	0.236863	1.37751e-16	4.58149e-15
chr1:228211241-228211520	2.17282	0.13822	1.10247e-55	4.59346e-53
chr1:228670512-228670842	2.21844	0.230111	5.37833e-22	3.02096e-20
chr1:228836577-228836683	1.17432	0.176439	2.81936e-11	4.75872e-10
chr1:229205353-229205646	1.23323	0.177841	4.07755e-12	7.79515e-11
chr1:229229824-229230227	1.50079	0.155339	4.39857e-22	2.49366e-20
chr1:229412144-229412338	1.23822	0.229656	6.98252e-08	6.82335e-07
chr1:230424073-230424675	1.50343	0.106153	1.55524e-45	3.85995e-43
chr1:230808058-230808284	1.39654	0.179785	7.98317e-15	2.20238e-13
chr1:233612969-233613287	1.09381	0.161777	1.36843e-11	2.42903e-10
chr1:234015345-234015725	1.33986	0.215063	4.66237e-10	6.60495e-09
chr1:234118607-234118901	1.14031	0.227281	5.2436e-07	4.28612e-06
chr1:234523484-234524014	1.48107	0.165821	4.19326e-19	1.84707e-17
chr1:234545597-234545955	1.43649	0.170246	3.2351e-17	1.1624e-15
chr1:234676318-234676468	2.03167	0.133734	4.00037e-52	1.37484e-49
chr1:234932536-234932871	2.46777	0.174931	3.43537e-45	8.32578e-43
chr1:236959038-236959352	1.66214	0.187567	7.88928e-19	3.37017e-17
chr1:237296554-237296900	1.13776	0.210322	6.31604e-08	6.21098e-07
chr1:237942826-237943200	1.15869	0.141573	2.73546e-16	8.79496e-15
chr1:239388627-239388878	1.23361	0.187008	4.20785e-11	6.92928e-10
chr1:239801769-239801907	1.49213	0.330005	6.1394e-06	3.93785e-05
chr1:240270494-240270875	1.32882	0.235268	1.622e-08	1.77524e-07
chr1:240800148-240800515	1.00478	0.259419	0.00010741	0.00051545
chr1:241306516-241306656	1.78122	0.255126	2.91576e-12	5.6595e-11
chr1:241641017-241641376	1.41308	0.162585	3.58223e-18	1.42705e-16
chr1:242446303-242446709	1.00371	0.297811	0.000750845	0.00288205
chr1:243524821-243524925	1.01548	0.231972	1.19998e-05	7.22092e-05
chr1:243624720-243625102	1.28027	0.169078	3.67406e-14	9.31726e-13
chr1:243690207-243690248	1.25112	0.179551	3.21355e-12	6.20188e-11
chr1:243833731-243833942	1.78816	0.233802	2.03885e-14	5.33671e-13
chr1:244052206-244052599	3.19487	0.207936	2.82345e-53	1.02234e-50
chr1:244099520-244099918	1.00078	0.157527	2.11058e-10	3.13682e-09
chr1:244191610-244191898	1.19988	0.306477	9.03725e-05	0.000441598
chr1:244362161-244362282	1.00993	0.20271	6.28808e-07	5.05365e-06
chr1:247162615-247162938	1.37358	0.179561	2.0154e-14	5.28444e-13
chr1:26827994-26828280	1.13702	0.2138	1.04824e-07	9.89536e-07
chr1:27393161-27393411	1.68112	0.129693	2.00222e-38	3.2566e-36
chr1:27528779-27529479	1.21335	0.0962962	2.10691e-36	3.05884e-34
chr1:27600365-27600783	2.30654	0.182863	1.78e-36	2.60914e-34
chr1:29918248-29918376	1.45536	0.35786	4.76544e-05	0.000249107
chr1:30110018-30110210	2.09573	0.166064	1.63734e-36	2.40582e-34
chr1:30818888-30819013	1.01577	0.342714	0.00303766	0.00974549
chr1:30895746-30896062	1.03845	0.144762	7.31028e-13	1.55595e-11
chr1:30906105-30906485	1.43534	0.17195	6.97769e-17	2.4117e-15
chr1:30907369-30907991	1.1188	0.111296	8.95309e-24	5.67318e-22
chr1:3104173-3104637	1.32946	0.118721	4.16195e-29	3.84766e-27
chr1:3104857-3105187	1.18537	0.148833	1.66002e-15	4.93793e-14
chr1:31129923-31130321	1.35304	0.230364	4.26721e-09	5.16575e-08
chr1:3132303-3132749	1.60491	0.151333	2.82046e-26	2.16357e-24
chr1:31548579-31548748	1.04189	0.136455	2.25061e-14	5.86827e-13
chr1:31549450-31549989	1.01769	0.1388	2.26602e-13	5.18017e-12
chr1:3212057-3212283	2.08653	0.112278	4.35841e-77	4.1426e-74
chr1:32755362-32755472	1.18941	0.352461	0.000739249	0.00284202
chr1:33219675-33220075	1.76986	0.132478	1.04005e-40	1.97095e-38
chr1:3352548-3352854	1.31122	0.129901	5.87304e-24	3.78056e-22
chr1:33977189-33977588	1.19056	0.137815	5.68129e-18	2.19707e-16
chr1:34044070-34044494	2.24978	0.300031	6.45611e-14	1.5766e-12
chr1:34922771-34923012	2.57945	0.171094	2.32277e-51	7.59659e-49
chr1:34928210-34928396	1.15723	0.124483	1.45427e-20	7.26908e-19
chr1:35559660-35560024	1.16111	0.103863	5.15117e-29	4.74056e-27
chr1:35717810-35718088	1.34972	0.143656	5.6915e-21	2.94906e-19
chr1:36703795-36704017	1.01098	0.10342	1.43419e-22	8.42114e-21
chr1:36831316-36831658	2.64842	0.143203	2.29923e-76	2.11916e-73
chr1:39043160-39043532	1.60475	0.169515	2.88737e-21	1.53265e-19
chr1:39076730-39076882	2.46276	0.237164	2.92658e-25	2.06528e-23
chr1:39082231-39082541	3.09876	0.174139	7.76287e-71	6.21346e-68
chr1:39087148-39087452	1.21596	0.178599	9.87327e-12	1.78432e-10
chr1:40651168-40651457	1.22593	0.167287	2.33038e-13	5.3193e-12
chr1:41528962-41529251	1.50953	0.19126	2.96078e-15	8.60933e-14
chr1:41714711-41714953	1.94866	0.218177	4.20085e-19	1.84907e-17
chr1:41888603-41888976	1.75019	0.166685	8.6391e-26	6.33163e-24
chr1:41955864-41956015	1.40024	0.234019	2.18468e-09	2.78084e-08
chr1:42469077-42469460	1.14174	0.158193	5.30131e-13	1.15255e-11
chr1:44475996-44476215	1.5171	0.212201	8.71858e-13	1.83706e-11
chr1:44507761-44507984	1.46846	0.127644	1.2549e-30	1.27654e-28
chr1:44519077-44519348	1.37386	0.180228	2.48089e-14	6.42191e-13
chr1:45205095-45205365	1.26	0.175624	7.25955e-13	1.54732e-11
chr1:46173655-46173875	2.47742	0.143704	1.33631e-66	8.83577e-64
chr1:46436840-46436983	1.43167	0.195298	2.29006e-13	5.23119e-12
chr1:4670634-4670957	1.32126	0.281375	2.65678e-06	1.85593e-05
chr1:47824979-47825359	2.60965	0.205257	4.94294e-37	7.49835e-35
chr1:48572635-48572930	1.36814	0.160852	1.80677e-17	6.63692e-16
chr1:49792344-49792741	1.19881	0.12796	7.34659e-21	3.77131e-19
chr1:50114363-50114495	1.27265	0.325484	9.22925e-05	0.00045022
chr1:50618280-50618339	1.09085	0.302926	0.000316923	0.00134845
chr1:52902025-52902288	1.01221	0.217708	3.3293e-06	2.27581e-05
chr1:57329657-57329741	1.95709	0.284552	6.0788e-12	1.1336e-10
chr1:57440644-57440954	1.33693	0.235831	1.43608e-08	1.58689e-07
chr1:57458017-57458138	1.25719	0.317544	7.52364e-05	0.000375109
chr1:57529463-57529579	1.43584	0.431162	0.000867925	0.00327138
chr1:57837756-57837861	1.11103	0.212691	1.75394e-07	1.583e-06
chr1:58718273-58718639	2.40743	0.217893	2.225e-28	1.96158e-26
chr1:5993540-5994069	1.01375	0.102733	5.7431e-23	3.48313e-21
chr1:61013301-61013543	1.11041	0.252285	1.07552e-05	6.54118e-05
chr1:61077939-61078213	1.04492	0.157189	2.97979e-11	5.00867e-10
chr1:61171986-61172170	2.03608	0.270833	5.5685e-14	1.3753e-12
chr1:6170844-6171124	1.15224	0.115729	2.36709e-23	1.46037e-21
chr1:61743143-61743701	1.25577	0.121314	4.12252e-25	2.8825e-23
chr1:6342238-6342385	1.2651	0.385918	0.00104487	0.00384818
chr1:65310153-65310308	1.83774	0.121972	2.67054e-51	8.68724e-49
chr1:66238187-66238404	1.06399	0.288075	0.000221248	0.000980027
chr1:66270610-66270856	1.14779	0.180675	2.11434e-10	3.14007e-09
chr1:66384418-66384798	1.2568	0.251158	5.61479e-07	4.55769e-06
chr1:66389037-66389298	1.33875	0.201127	2.80959e-11	4.74356e-10
chr1:68384252-68384684	4.0837	0.255653	1.95104e-57	8.9236e-55
chr1:69772180-69772442	1.67547	0.24568	9.12124e-12	1.65975e-10
chr1:69952995-69953169	1.34261	0.23471	1.06337e-08	1.20346e-07
chr1:70042220-70042905	3.00007	0.138864	1.63211e-103	3.54583e-100
chr1:71032192-71032345	1.35542	0.344974	8.52841e-05	0.000419158
chr1:71868439-71868626	1.00471	0.324544	0.00196317	0.00666527
chr1:72082785-72083192	1.47624	0.251104	4.12749e-09	5.01456e-08
chr1:72249759-72250157	1.07152	0.213497	5.19738e-07	4.25406e-06
chr1:72283537-72284108	2.00136	0.0940005	1.37724e-100	2.70255e-97
chr1:74197447-74197626	1.40383	0.339807	3.60773e-05	0.000193922
chr1:7491127-7491786	1.25543	0.161375	7.27401e-15	2.01772e-13
chr1:7498271-7498701	1.22574	0.154547	2.17075e-15	6.39152e-14
chr1:75506546-75506934	1.12828	0.233397	1.33696e-06	9.99e-06
chr1:75608288-75608627	1.0544	0.242639	1.38912e-05	8.23684e-05
chr1:7704483-7705138	2.34807	0.0841828	3.28724e-171	6.66553e-167
chr1:77130295-77130691	1.07674	0.175225	8.00166e-10	1.09382e-08
chr1:77556025-77556371	1.60988	0.218954	1.94386e-13	4.48244e-12
chr1:84078562-84079160	1.13981	0.0946503	2.12918e-33	2.6113e-31
chr1:84619500-84619976	2.09667	0.175735	8.17143e-33	9.67074e-31
chr1:88464092-88464110	1.21467	0.273726	9.09826e-06	5.62333e-05
chr1:88647123-88647483	1.25018	0.184072	1.10748e-11	1.99082e-10
chr1:88892530-88892759	1.10979	0.246311	6.61689e-06	4.21478e-05
chr1:92030710-92031094	2.46405	0.197636	1.12148e-35	1.57919e-33
chr1:921159-921377	1.15279	0.112764	1.56386e-24	1.05819e-22
chr1:92515917-92516278	1.12042	0.206491	5.76306e-08	5.69851e-07
chr1:93307470-93307759	1.00093	0.198134	4.37769e-07	3.64444e-06
chr1:9345658-9346059	1.59012	0.169857	7.8609e-21	4.02514e-19
chr1:93542436-93542800	1.34207	0.167017	9.31487e-16	2.84311e-14
chr1:93763402-93763585	1.56202	0.237869	5.14299e-11	8.36059e-10
chr1:94319190-94319602	1.09494	0.226696	1.36524e-06	1.01825e-05
chr1:94860450-94860611	1.48003	0.313163	2.28912e-06	1.62201e-05
chr1:94866344-94866843	1.91626	0.18603	6.98521e-25	4.80676e-23
chr1:96722386-96722766	1.11379	0.0821567	7.21164e-42	1.49215e-39
chr1:97937817-97938208	1.80153	0.22038	2.9674e-16	9.50551e-15
chr1:97943240-97943615	1.39966	0.188921	1.2753e-13	3.00923e-12
chr1:98033687-98034016	1.36959	0.251211	4.98193e-08	4.98693e-07
chr1:98047267-98047588	1.47911	0.180971	3.00263e-16	9.61331e-15
chr1:98052990-98053364	1.99623	0.192253	2.95249e-25	2.08115e-23
chr1:9852390-9852769	1.79481	0.134149	8.00252e-41	1.53082e-38
chr1:99394999-99395386	1.54452	0.248765	5.34077e-10	7.5031e-09
chr1:99647978-99648480	1.50009	0.176852	2.20999e-17	8.05007e-16
chr10:100375012-100375253	1.79405	0.220912	4.61933e-16	1.4477e-14
chr10:100491046-100491405	1.11037	0.270352	4.00606e-05	0.000212925
chr10:101033024-101033260	1.21767	0.212906	1.06962e-08	1.21008e-07
chr10:101319380-101319582	1.09386	0.158107	4.56554e-12	8.67624e-11
chr10:102408158-102408471	1.29268	0.163055	2.22923e-15	6.55738e-14
chr10:102801484-102801811	1.03106	0.162913	2.46897e-10	3.62953e-09
chr10:103502467-103502668	1.77592	0.248406	8.72437e-13	1.83765e-11
chr10:103620600-103620942	1.04339	0.102533	2.53504e-24	1.67984e-22
chr10:103691402-103691715	1.12473	0.158054	1.11007e-12	2.29214e-11
chr10:104231479-104231884	2.33452	0.116878	9.25563e-89	1.40757e-85
chr10:10564183-10564558	2.82207	0.209056	1.58297e-41	3.178e-39
chr10:10632260-10632401	1.90913	0.325027	4.26039e-09	5.15954e-08
chr10:106589694-106589711	1.95534	0.226622	6.23211e-18	2.40549e-16
chr10:10712145-10712520	1.04264	0.170776	1.02586e-09	1.37606e-08
chr10:10860699-10860965	1.20456	0.200653	1.93462e-09	2.48857e-08
chr10:10927344-10927730	1.30297	0.209079	4.60675e-10	6.53529e-09
chr10:109443970-109444045	1.41913	0.155055	5.56812e-20	2.65658e-18
chr10:11019393-11019933	1.89026	0.152799	3.75716e-35	5.14756e-33
chr10:11032144-11032530	1.1674	0.194011	1.77483e-09	2.29371e-08
chr10:110822349-110822563	1.78306	0.25374	2.10857e-12	4.17806e-11
chr10:110822693-110822957	1.0082	0.234262	1.67945e-05	9.79228e-05
chr10:113524424-113524616	1.90554	0.338485	1.80607e-08	1.95959e-07
chr10:114043016-114043397	1.93762	0.104028	1.97852e-77	1.91041e-74
chr10:114758217-114758681	1.40595	0.175337	1.06997e-15	3.23336e-14
chr10:114767186-114767811	1.28354	0.0758648	3.26975e-64	2.00912e-61
chr10:115036924-115037097	2.83457	0.399757	1.33395e-12	2.71753e-11
chr10:115231110-115231325	1.6963	0.243523	3.26835e-12	6.29765e-11
chr10:115262182-115262190	1.23412	0.275127	7.27007e-06	4.58428e-05
chr10:116740902-116741307	1.66215	0.102632	5.44936e-59	2.73959e-56
chr10:11722166-11722428	1.20049	0.206904	6.54693e-09	7.67075e-08
chr10:119045512-119045799	1.63697	0.144752	1.1871e-29	1.13185e-27
chr10:1195018-1195416	1.19688	0.1532	5.60574e-15	1.57362e-13
chr10:119618979-119619161	1.27404	0.209178	1.12404e-09	1.49719e-08
chr10:120833733-120834115	1.02003	0.111568	6.09531e-20	2.89223e-18
chr10:121084828-121084994	1.1916	0.158896	6.41686e-14	1.56828e-12
chr10:122164186-122164618	1.28698	0.111181	5.4836e-31	5.7021e-29
chr10:122462485-122462637	1.0846	0.132921	3.35739e-16	1.06985e-14
chr10:123840737-123840995	1.0678	0.219029	1.08722e-06	8.29403e-06
chr10:123965048-123965335	1.68408	0.228423	1.67274e-13	3.89119e-12
chr10:12413600-12413960	1.78399	0.253464	1.94442e-12	3.8768e-11
chr10:124724675-124724998	1.04736	0.127688	2.35354e-16	7.63157e-15
chr10:126420265-126420604	1.08484	0.161366	1.78243e-11	3.11572e-10
chr10:126561618-126561760	1.71177	0.186973	5.42738e-20	2.59554e-18
chr10:126948407-126948437	1.394	0.287227	1.21429e-06	9.16521e-06
chr10:12772209-12772715	1.13877	0.13462	2.69385e-17	9.74834e-16
chr10:12781374-12781672	2.35931	0.155801	8.41634e-52	2.8443e-49
chr10:127938123-127938538	1.51739	0.123615	1.23152e-34	1.63926e-32
chr10:128018389-128018817	1.05528	0.102126	4.98954e-25	3.46879e-23
chr10:1293544-1293884	1.74961	0.19067	4.46872e-20	2.14721e-18
chr10:1293888-1294072	1.83966	0.173719	3.32234e-26	2.52627e-24
chr10:131655110-131655214	1.23306	0.219386	1.90385e-08	2.05488e-07
chr10:131822712-131822804	1.65919	0.369196	6.98796e-06	4.42566e-05
chr10:132060259-132060396	1.06644	0.174444	9.75661e-10	1.31277e-08
chr10:132065743-132066020	4.14302	0.179264	3.56453e-118	1.14123e-114
chr10:13989797-13989930	1.95508	0.335808	5.81402e-09	6.87678e-08
chr10:14024159-14024581	2.28731	0.160477	4.28169e-46	1.09437e-43
chr10:14176188-14176439	1.05535	0.254718	3.42482e-05	0.000185138
chr10:14316506-14316908	1.82625	0.155137	5.44962e-32	6.10507e-30
chr10:14327627-14327910	1.79065	0.185533	4.84962e-22	2.73155e-20
chr10:14377896-14378162	2.11543	0.237915	6.02743e-19	2.60408e-17
chr10:1444824-1445175	1.63552	0.216441	4.14312e-14	1.0449e-12
chr10:15149045-15149372	1.55445	0.147548	5.94493e-26	4.41019e-24
chr10:18560379-18560579	2.14722	0.252716	1.95276e-17	7.16025e-16
chr10:18565162-18565633	2.40159	0.271731	9.7327e-19	4.12866e-17
chr10:18566778-18567408	2.56121	0.267601	1.05875e-21	5.81273e-20
chr10:18567721-18568196	2.43172	0.279875	3.66893e-18	1.45873e-16
chr10:18569954-18570340	2.57843	0.269036	9.33939e-22	5.16008e-20
chr10:20099526-20099696	1.42679	0.235533	1.38076e-09	1.81528e-08
chr10:22849211-22849757	1.11487	0.100065	7.88262e-29	7.14617e-27
chr10:24628488-24628645	1.54717	0.177851	3.33989e-18	1.3384e-16
chr10:24790781-24790971	1.962	0.181276	2.67049e-27	2.18639e-25
chr10:24872460-24872829	1.00309	0.210116	1.80638e-06	1.3122e-05
chr10:25436016-25436375	1.13246	0.225237	4.95939e-07	4.06693e-06
chr10:25547000-25547222	1.90336	0.170335	5.45038e-29	5.00834e-27
chr10:29267254-29267481	1.14899	0.318941	0.000315144	0.00134172
chr10:30114941-30115091	1.55951	0.195104	1.31436e-15	3.94445e-14
chr10:32446893-32447140	1.59084	0.168666	4.02851e-21	2.11439e-19
chr10:3276379-3277015	1.80007	0.143932	6.88885e-36	9.81395e-34
chr10:3346926-3347042	1.05971	0.316626	0.000817256	0.00310425
chr10:3351619-3351817	3.45799	0.356491	3.01252e-22	1.73701e-20
chr10:3539111-3539419	1.71445	0.165943	5.07267e-25	3.52255e-23
chr10:37975257-37975567	1.17877	0.127655	2.60643e-20	1.27351e-18
chr10:41897183-41897515	2.44897	0.423701	7.47236e-09	8.66307e-08
chr10:42303485-42303800	2.45494	0.347983	1.7288e-12	3.46522e-11
chr10:42309655-42310047	2.22887	0.383772	6.33017e-09	7.44241e-08
chr10:42318869-42319235	2.31198	0.368762	3.62057e-10	5.20915e-09
chr10:43225695-43226088	1.74295	0.108235	2.41681e-58	1.17614e-55
chr10:43322450-43322555	1.57857	0.159094	3.33105e-23	2.04678e-21
chr10:43350641-43350818	1.45842	0.192676	3.7522e-14	9.49853e-13
chr10:44879639-44879972	1.44091	0.123514	1.90126e-31	2.04339e-29
chr10:46016201-46016424	1.53527	0.210768	3.23651e-13	7.2038e-12
chr10:48199271-48199282	1.64785	0.322323	3.18059e-07	2.72385e-06
chr10:50569825-50569956	1.19477	0.183603	7.64834e-11	1.2147e-09
chr10:543317-543496	1.15624	0.18351	2.96328e-10	4.3083e-09
chr10:59261886-59261974	1.27402	0.206632	7.02002e-10	9.72967e-09
chr10:59265076-59265367	1.07381	0.178213	1.68633e-09	2.1863e-08
chr10:60337024-60337318	1.04221	0.229389	5.53491e-06	3.58567e-05
chr10:60352194-60352381	1.28431	0.270358	2.03005e-06	1.45693e-05
chr10:60425376-60425672	1.39961	0.208669	1.98188e-11	3.43966e-10
chr10:60571915-60572286	1.16347	0.209218	2.6813e-08	2.81315e-07
chr10:62381456-62381747	1.4301	0.203673	2.19391e-12	4.33445e-11
chr10:62531800-62532125	1.5926	0.204526	6.87206e-15	1.9097e-13
chr10:62532342-62532657	1.36201	0.247256	3.61915e-08	3.71573e-07
chr10:6311870-6312167	1.87089	0.158422	3.48537e-32	3.93355e-30
chr10:63522285-63522710	1.13681	0.163118	3.18689e-12	6.15239e-11
chr10:6382120-6382489	1.2529	0.16546	3.66844e-14	9.31364e-13
chr10:66928846-66929088	2.3095	0.197364	1.24923e-31	1.36186e-29
chr10:66931060-66931203	1.28272	0.234263	4.36171e-08	4.40523e-07
chr10:66960523-66960928	1.44815	0.188022	1.3392e-14	3.59193e-13
chr10:66961557-66962106	2.26668	0.174495	1.39514e-38	2.28139e-36
chr10:66969203-66969598	1.70151	0.246973	5.60106e-12	1.05128e-10
chr10:66982075-66982458	1.47404	0.169698	3.74515e-18	1.48805e-16
chr10:67008962-67009435	1.96715	0.211229	1.24412e-20	6.24944e-19
chr10:67042354-67042543	2.34224	0.257525	9.44142e-20	4.42133e-18
chr10:67042782-67043494	1.40533	0.131948	1.73164e-26	1.33847e-24
chr10:67071416-67071752	2.46914	0.237083	2.12523e-25	1.50852e-23
chr10:67072501-67072755	1.60546	0.177659	1.61415e-19	7.37163e-18
chr10:67104221-67104392	1.13815	0.208926	5.10434e-08	5.10046e-07
chr10:67135543-67135781	1.15514	0.202502	1.16786e-08	1.31184e-07
chr10:67763559-67763659	1.02121	0.129981	3.94692e-15	1.12986e-13
chr10:68328318-68328815	1.34998	0.185184	3.10153e-13	6.93127e-12
chr10:69479380-69479747	1.31602	0.150038	1.76683e-18	7.2768e-17
chr10:69523556-69523934	1.49254	0.124025	2.35053e-33	2.87119e-31
chr10:69595481-69595857	1.20154	0.128503	8.74356e-21	4.47334e-19
chr10:6980209-6980385	2.74125	0.238672	1.56159e-30	1.57273e-28
chr10:6987674-6987836	1.79242	0.147894	8.30647e-34	1.04615e-31
chr10:70009317-70009718	1.01566	0.213812	2.03165e-06	1.45791e-05
chr10:70164134-70164431	1.38574	0.140315	5.29412e-23	3.21404e-21
chr10:7041828-7042156	2.69727	0.162111	3.67036e-62	2.06733e-59
chr10:71614889-71615268	1.07884	0.14706	2.19959e-13	5.03208e-12
chr10:71753495-71753916	1.08476	0.139277	6.77793e-15	1.88613e-13
chr10:72186731-72187077	1.05923	0.125647	3.45022e-17	1.23097e-15
chr10:72259757-72259903	1.25	0.209917	2.6051e-09	3.27542e-08
chr10:72308561-72308837	2.02405	0.209585	4.57319e-22	2.59024e-20
chr10:73589442-73589839	1.08323	0.163944	3.91344e-11	6.46722e-10
chr10:77390548-77390880	1.48216	0.146384	4.27402e-24	2.78962e-22
chr10:77494892-77495195	1.56726	0.298603	1.53237e-07	1.40069e-06
chr10:77623700-77624075	2.08569	0.150825	1.71319e-43	3.87702e-41
chr10:77634430-77634694	1.6158	0.240032	1.67803e-11	2.94168e-10
chr10:78219600-78219905	1.37794	0.299379	4.17145e-06	2.78177e-05
chr10:78407048-78407622	1.45359	0.118087	8.05169e-35	1.07647e-32
chr10:78727907-78728197	1.25091	0.170904	2.49143e-13	5.64875e-12
chr10:81964499-81964862	1.95671	0.163522	5.3534e-33	6.42313e-31
chr10:82110917-82111370	1.00603	0.260446	0.00011213	0.000535399
chr10:82398599-82398949	1.35223	0.209214	1.02382e-10	1.59406e-09
chr10:82540582-82540925	1.10303	0.180817	1.05907e-09	1.41685e-08
chr10:82889906-82890226	1.32433	0.152888	4.63096e-18	1.80581e-16
chr10:84118154-84118287	1.38343	0.325322	2.11412e-05	0.000120551
chr10:84230396-84230674	1.55172	0.242921	1.68342e-10	2.54357e-09
chr10:85785499-85785600	1.26384	0.16578	2.46619e-14	6.38929e-13
chr10:87203512-87203698	1.87913	0.0970562	1.63697e-83	2.03221e-80
chr10:89285845-89286174	1.29898	0.269066	1.38091e-06	1.02919e-05
chr10:89291629-89291830	1.1593	0.192806	1.82373e-09	2.35391e-08
chr10:89333025-89333393	1.32745	0.185912	9.3169e-13	1.95568e-11
chr10:89336284-89336540	1.1499	0.13741	5.84149e-17	2.03402e-15
chr10:93287413-93288016	1.00257	0.177453	1.6064e-08	1.75911e-07
chr10:93300175-93300583	1.51115	0.175655	7.76983e-18	2.97824e-16
chr10:93760572-93760967	1.41822	0.163915	5.05535e-18	1.96249e-16
chr10:95408935-95409444	1.35572	0.153417	9.84377e-19	4.17287e-17
chr10:95476366-95476787	2.46861	0.179605	5.48306e-43	1.20848e-40
chr10:97187989-97188144	1.01326	0.204113	6.89754e-07	5.49194e-06
chr10:97378041-97378091	1.16378	0.226445	2.75688e-07	2.38588e-06
chr11:103406375-103406708	1.20745	0.146628	1.79839e-16	5.89746e-15
chr11:103446039-103446514	1.28751	0.176464	2.96124e-13	6.64403e-12
chr11:104797460-104797642	1.01624	0.333298	0.00229562	0.00764885
chr11:105609333-105609693	2.17322	0.135742	1.08949e-57	5.09805e-55
chr11:105708465-105708530	1.47211	0.424214	0.000520053	0.00208911
chr11:105803842-105804259	1.0701	0.176151	1.24045e-09	1.63968e-08
chr11:110713646-110713789	1.57416	0.491782	0.0013698	0.0048709
chr11:111253488-111253704	1.30164	0.226711	9.38918e-09	1.0738e-07
chr11:111978220-111978753	2.02288	0.115188	4.86034e-69	3.65012e-66
chr11:111978855-111979230	2.57092	0.199346	4.69229e-38	7.51149e-36
chr11:115464766-115465034	2.21437	0.271821	3.74916e-16	1.18414e-14
chr11:115490045-115490338	1.29462	0.185851	3.2624e-12	6.28819e-11
chr11:115500889-115501238	2.29113	0.162617	4.43011e-45	1.0694e-42
chr11:116397666-116397961	1.52466	0.189406	8.3008e-16	2.54637e-14
chr11:11752671-11752818	3.95112	0.382088	4.60369e-25	3.20787e-23
chr11:117794948-117795178	1.65375	0.189296	2.40841e-18	9.75406e-17
chr11:118180589-118180693	1.43886	0.136982	8.27945e-26	6.0827e-24
chr11:119368418-119368566	2.12045	0.255022	9.19093e-17	3.13745e-15
chr11:120089506-120089808	2.7032	0.23787	6.30346e-30	6.16472e-28
chr11:120182534-120182838	2.37581	0.162923	3.63592e-48	1.01457e-45
chr11:120819088-120819276	1.52651	0.207862	2.07487e-13	4.76288e-12
chr11:121295228-121295588	2.13278	0.25243	2.93884e-17	1.05971e-15
chr11:121696118-121696391	1.18329	0.14345	1.59991e-16	5.26932e-15
chr11:121722388-121723010	1.41293	0.0865755	7.08414e-60	3.71496e-57
chr11:122230152-122230445	1.21559	0.121639	1.62957e-23	1.01768e-21
chr11:122307000-122307534	1.46163	0.132637	3.06932e-28	2.68261e-26
chr11:123511120-123511540	1.72737	0.0898415	2.20713e-82	2.48633e-79
chr11:123526525-123526684	2.59013	0.172027	3.13085e-51	1.00769e-48
chr11:123561104-123561681	1.73439	0.0838871	5.77527e-95	9.75877e-92
chr11:123742514-123742897	1.16363	0.217502	8.79631e-08	8.4319e-07
chr11:12468773-12469233	1.02846	0.185094	2.75392e-08	2.88188e-07
chr11:1264575-1264710	1.00761	0.218131	3.851e-06	2.59252e-05
chr11:126523841-126524085	1.17825	0.166412	1.43873e-12	2.91149e-11
chr11:126696258-126696359	1.21993	0.380438	0.00134288	0.00478944
chr11:13013282-13013480	1.12831	0.235457	1.65144e-06	1.21079e-05
chr11:131372798-131372840	1.85095	0.525987	0.000433165	0.00177716
chr11:132292785-132293081	1.13315	0.196353	7.88129e-09	9.09729e-08
chr11:132823504-132823845	1.74221	0.231882	5.76279e-14	1.41868e-12
chr11:132941014-132941503	1.65117	0.152675	2.9255e-27	2.38235e-25
chr11:133901496-133902347	2.02612	0.145767	6.36106e-44	1.48257e-41
chr11:133934759-133935048	1.62932	0.148029	3.54514e-28	3.08078e-26
chr11:133953611-133953897	1.03564	0.135516	2.13588e-14	5.58352e-13
chr11:1391224-1391563	1.33122	0.107256	2.26074e-35	3.12552e-33
chr11:15427531-15427570	1.15814	0.246078	2.52136e-06	1.76865e-05
chr11:16175979-16176154	2.77244	0.17057	2.09432e-59	1.06167e-56
chr11:16553297-16553477	1.98291	0.278585	1.0965e-12	2.26874e-11
chr11:17737189-17737751	1.2009	0.136011	1.05206e-18	4.44122e-17
chr11:17760411-17760639	1.01176	0.190514	1.09226e-07	1.02821e-06
chr11:17765316-17765741	2.73719	0.205044	1.19567e-40	2.25882e-38
chr11:18031543-18031900	1.45371	0.240699	1.54552e-09	2.01578e-08
chr11:19714514-19715091	1.73524	0.153911	1.7578e-29	1.66815e-27
chr11:26589146-26589435	1.06983	0.204727	1.73565e-07	1.56789e-06
chr11:2822924-2823213	3.20217	0.217867	6.6535e-49	1.91819e-46
chr11:32893929-32894910	1.17044	0.121252	4.77732e-22	2.69332e-20
chr11:33078301-33078596	1.1437	0.138495	1.48043e-16	4.88905e-15
chr11:35246831-35247117	1.74653	0.26137	2.35376e-11	4.02988e-10
chr11:35275093-35275213	1.59176	0.34395	3.6944e-06	2.49732e-05
chr11:35276514-35276694	1.06711	0.225032	2.11595e-06	1.51199e-05
chr11:35307270-35307719	1.13257	0.145327	6.52978e-15	1.82208e-13
chr11:353403-353831	1.61663	0.149389	2.71939e-27	2.21945e-25
chr11:35380435-35380836	1.1896	0.12303	4.07519e-22	2.32114e-20
chr11:35387966-35388305	1.43069	0.168195	1.79809e-17	6.60905e-16
chr11:35682940-35683194	1.23558	0.177173	3.08396e-12	5.96693e-11
chr11:36278836-36279070	1.08731	0.13907	5.34847e-15	1.50836e-13
chr11:40202210-40202315	1.17769	0.246038	1.69633e-06	1.24041e-05
chr11:40291445-40291746	1.14634	0.129993	1.16031e-18	4.86444e-17
chr11:41453858-41454158	1.09942	0.17224	1.73611e-10	2.61668e-09
chr11:43555830-43556093	1.10561	0.14323	1.17132e-14	3.16116e-13
chr11:45155000-45155225	1.55971	0.151207	6.02267e-25	4.1538e-23
chr11:45179003-45179344	1.68485	0.18259	2.77104e-20	1.35173e-18
chr11:45412702-45412882	1.26427	0.179505	1.8804e-12	3.7553e-11
chr11:45663662-45663975	1.51567	0.126868	6.74501e-33	8.01379e-31
chr11:45900710-45901167	1.96556	0.122325	4.24732e-58	2.0185e-55
chr11:47184915-47185050	1.69457	0.131681	6.74885e-38	1.06634e-35
chr11:47365752-47366136	1.53429	0.17177	4.17375e-19	1.8418e-17
chr11:48042083-48042716	1.73888	0.141928	1.64225e-34	2.17174e-32
chr11:48104403-48104608	1.15581	0.250448	3.93156e-06	2.63967e-05
chr11:57230516-57231005	1.70644	0.167531	2.29487e-24	1.52902e-22
chr11:57459498-57459655	1.28554	0.152	2.73162e-17	9.87326e-16
chr11:61162266-61162506	1.89541	0.261896	4.57778e-13	1.00314e-11
chr11:61498845-61499165	1.3753	0.179548	1.86262e-14	4.90073e-13
chr11:61579975-61580319	1.01794	0.144772	2.04549e-12	4.05968e-11
chr11:61872211-61872399	1.19003	0.187966	2.4345e-10	3.58318e-09
chr11:6260469-6260663	1.49107	0.209527	1.10802e-12	2.28869e-11
chr11:63531404-63531755	2.67208	0.158629	1.14449e-63	6.8506e-61
chr11:63680844-63681019	1.68344	0.178875	4.90279e-21	2.55125e-19
chr11:63681917-63682752	1.42831	0.103728	3.87473e-43	8.63383e-41
chr11:64187126-64187484	1.17129	0.129656	1.65715e-19	7.55669e-18
chr11:64604479-64604602	2.19215	0.332973	4.59301e-11	7.52281e-10
chr11:64639748-64640238	2.73404	0.171447	2.99546e-57	1.35983e-54
chr11:65291555-65291938	1.74029	0.207327	4.70022e-17	1.65462e-15
chr11:65355322-65355677	1.06977	0.122938	3.26885e-18	1.31166e-16
chr11:65481498-65481747	1.27366	0.191783	3.11319e-11	5.2156e-10
chr11:65482504-65482774	1.73934	0.221727	4.3465e-15	1.23958e-13
chr11:65483970-65484113	1.19585	0.281861	2.20853e-05	0.000125347
chr11:65941516-65941580	2.54487	0.161609	7.19247e-56	3.01742e-53
chr11:69531254-69531390	1.09277	0.217416	5.00383e-07	4.10171e-06
chr11:70608766-70609031	1.51208	0.152801	4.34352e-23	2.65282e-21
chr11:70624225-70624407	1.07119	0.184956	6.97274e-09	8.13491e-08
chr11:70625801-70626406	1.25977	0.101972	4.63382e-35	6.29197e-33
chr11:70630438-70630780	1.08496	0.218718	7.03016e-07	5.59168e-06
chr11:70632448-70632802	1.67923	0.131669	2.98248e-37	4.58149e-35
chr11:70660596-70660733	1.18172	0.189993	4.97816e-10	7.02776e-09
chr11:70887043-70887380	1.02961	0.148932	4.73516e-12	8.97895e-11
chr11:72670166-72670542	1.40204	0.177888	3.23316e-15	9.36109e-14
chr11:73510476-73510723	2.20449	0.15797	2.92878e-44	6.85232e-42
chr11:74898442-74898785	1.37316	0.191446	7.35963e-13	1.56481e-11
chr11:74898818-74898943	1.56063	0.335783	3.35598e-06	2.2925e-05
chr11:75878892-75879248	2.93208	0.202274	1.29175e-47	3.44643e-45
chr11:76713888-76714119	1.20012	0.181289	3.59468e-11	5.96801e-10
chr11:78187418-78188074	1.1441	0.144467	2.38551e-15	6.9934e-14
chr11:79124613-79124744	1.06204	0.392099	0.00675698	0.0193939
chr11:81174923-81175277	2.95785	0.163042	1.49639e-73	1.31923e-70
chr11:81367956-81368313	1.31153	0.190353	5.57828e-12	1.04765e-10
chr11:83490693-83491080	1.13863	0.25324	6.91636e-06	4.38533e-05
chr11:83492335-83492754	1.08393	0.139998	9.74907e-15	2.66418e-13
chr11:83672042-83672177	1.20967	0.349366	0.000535225	0.00214241
chr11:83685750-83686040	1.57525	0.189231	8.46922e-17	2.90412e-15
chr11:83971029-83971383	2.15412	0.182965	5.35245e-32	6.00728e-30
chr11:84297127-84297397	1.09391	0.225817	1.27086e-06	9.55125e-06
chr11:84299657-84299793	1.1074	0.370166	0.00277483	0.00900868
chr11:84782448-84782764	1.19784	0.24591	1.11003e-06	8.4564e-06
chr11:86467880-86468297	1.14725	0.168318	9.36195e-12	1.69856e-10
chr11:8728086-8728189	1.02365	0.267692	0.000131314	0.000616023
chr11:99591956-99592337	1.05008	0.186669	1.85153e-08	2.00231e-07
chr12:101498410-101498547	1.00802	0.296088	0.000662963	0.00258583
chr12:101698458-101698836	1.19316	0.134867	8.99642e-19	3.83236e-17
chr12:103502044-103502290	1.22718	0.240909	3.5067e-07	2.98136e-06
chr12:103840301-103840524	1.2875	0.166701	1.13241e-14	3.06432e-13
chr12:105951556-105951787	1.07587	0.213649	4.76083e-07	3.92527e-06
chr12:106581938-106582175	1.09142	0.0954651	2.87319e-30	2.85587e-28
chr12:108133472-108133583	1.75106	0.214542	3.29964e-16	1.05254e-14
chr12:108906724-108906987	1.10717	0.209484	1.25563e-07	1.16791e-06
chr12:109625116-109625486	1.80462	0.135875	2.96435e-40	5.44786e-38
chr12:109715342-109715704	1.79617	0.172481	2.14646e-25	1.52181e-23
chr12:109878007-109878230	1.75013	0.185002	3.0779e-21	1.63094e-19
chr12:110061080-110061099	1.34003	0.286195	2.83796e-06	1.97006e-05
chr12:110269622-110269909	1.12555	0.128431	1.88787e-18	7.7543e-17
chr12:112380717-112381069	2.05115	0.17677	3.95572e-31	4.1488e-29
chr12:112794010-112794178	1.44398	0.216844	2.75505e-11	4.66052e-10
chr12:112905741-112905954	1.30695	0.142504	4.67188e-20	2.24305e-18
chr12:113762451-113762803	1.01875	0.112472	1.33053e-19	6.13162e-18
chr12:11499071-11499285	1.52946	0.230295	3.10949e-11	5.21084e-10
chr12:117792570-117792938	1.3036	0.147728	1.10155e-18	4.64369e-17
chr12:119069236-119069381	1.49173	0.277917	7.98212e-08	7.71221e-07
chr12:119133933-119134217	1.54426	0.255579	1.52e-09	1.98547e-08
chr12:119308720-119309003	1.4922	0.200016	8.62626e-14	2.07245e-12
chr12:119802262-119802880	2.0212	0.133613	1.07008e-51	3.59635e-49
chr12:120474708-120474889	1.89266	0.225072	4.13121e-17	1.45938e-15
chr12:121513833-121514077	1.03612	0.246118	2.55548e-05	0.000142408
chr12:121582257-121582638	1.12896	0.141831	1.72173e-15	5.11398e-14
chr12:12272876-12273108	1.05813	0.260171	4.76115e-05	0.000248969
chr12:123476631-123476699	2.0394	0.282199	4.94511e-13	1.07781e-11
chr12:124026875-124026965	1.04793	0.179535	5.31792e-09	6.33062e-08
chr12:124037405-124037691	1.79806	0.238872	5.1801e-14	1.28617e-12
chr12:124090651-124090819	3.315	0.257229	5.30265e-38	8.46628e-36
chr12:124151632-124151913	2.39555	0.206671	4.57146e-31	4.77812e-29
chr12:124191089-124191267	1.39906	0.222809	3.40338e-10	4.91527e-09
chr12:124541616-124541959	1.1177	0.152153	2.0442e-13	4.69602e-12
chr12:124617741-124617856	1.70138	0.194168	1.91128e-18	7.84513e-17
chr12:124662322-124662558	1.55287	0.180978	9.45275e-18	3.576e-16
chr12:124701329-124701465	1.49335	0.189723	3.51198e-15	1.0125e-13
chr12:124847734-124847974	1.37176	0.20026	7.39085e-12	1.36282e-10
chr12:124850959-124851318	1.07605	0.175656	9.01792e-10	1.22203e-08
chr12:124861540-124861778	1.05608	0.159559	3.62233e-11	6.00899e-10
chr12:12493971-12494033	1.05003	0.336638	0.00181368	0.00621985
chr12:125188850-125189212	1.1482	0.141214	4.26051e-16	1.338e-14
chr12:125297621-125297868	1.01287	0.142249	1.07607e-12	2.23027e-11
chr12:125527018-125527418	3.19472	0.233288	1.09844e-42	2.36111e-40
chr12:12665817-12665854	1.1439	0.356365	0.00132777	0.00474084
chr12:12685428-12685668	1.19167	0.164285	4.0566e-13	8.94408e-12
chr12:127079449-127079722	1.51512	0.210666	6.38367e-13	1.36927e-11
chr12:128604611-128604750	1.27653	0.250033	3.29974e-07	2.8192e-06
chr12:130432474-130432642	1.54248	0.394994	9.41975e-05	0.000458447
chr12:130627199-130627588	1.05579	0.151832	3.55828e-12	6.83898e-11
chr12:130815377-130815560	1.22325	0.138646	1.11618e-18	4.69886e-17
chr12:13135931-13136010	1.65579	0.150302	3.18522e-28	2.77992e-26
chr12:132225251-132225465	1.07943	0.148194	3.24388e-13	7.21758e-12
chr12:132225539-132226092	1.00541	0.124657	7.29956e-16	2.25172e-14
chr12:132226096-132226718	1.36413	0.155061	1.40013e-18	5.82569e-17
chr12:132281220-132281526	1.17979	0.11708	6.99943e-24	4.4725e-22
chr12:132313002-132313292	1.64429	0.163913	1.10866e-23	6.98869e-22
chr12:132327164-132327629	1.09599	0.112151	1.47873e-22	8.67434e-21
chr12:132327721-132328116	2.23297	0.124195	2.81441e-72	2.37783e-69
chr12:13659408-13659587	1.03261	0.23927	1.5913e-05	9.32207e-05
chr12:13806812-13807080	1.07609	0.284027	0.000151443	0.00069929
chr12:13954809-13955057	2.35199	0.246524	1.41989e-21	7.72568e-20
chr12:13959213-13959392	1.32593	0.163257	4.59432e-16	1.4406e-14
chr12:13976153-13976476	2.35125	0.209118	2.4893e-29	2.33323e-27
chr12:13977853-13978066	2.01281	0.240212	5.32373e-17	1.86334e-15
chr12:1589304-1589504	1.32403	0.188198	1.98804e-12	3.95598e-11
chr12:19131226-19131688	1.30123	0.162861	1.35123e-15	4.0511e-14
chr12:23744960-23745221	1.1797	0.219611	7.79671e-08	7.55346e-07
chr12:30578100-30578378	1.48254	0.205617	5.58748e-13	1.21044e-11
chr12:3204329-3204504	1.10832	0.160179	4.54042e-12	8.63659e-11
chr12:32228005-32228409	1.08932	0.133631	3.58916e-16	1.13893e-14
chr12:3311604-3312182	1.27443	0.100774	1.17131e-36	1.73786e-34
chr12:3490007-3490755	1.98903	0.125341	1.03883e-56	4.54624e-54
chr12:3492694-3493564	1.19076	0.0821435	1.28331e-47	3.43898e-45
chr12:3692205-3692533	1.60474	0.18502	4.19575e-18	1.6456e-16
chr12:3881690-3881948	1.12812	0.157651	8.31723e-13	1.75675e-11
chr12:40693534-40694086	1.22458	0.105084	2.2075e-31	2.36001e-29
chr12:40743354-40743740	1.1118	0.186537	2.51941e-09	3.1737e-08
chr12:40956944-40957015	1.81656	0.485647	0.000183663	0.000830726
chr12:44582594-44582953	2.33431	0.205281	5.81284e-30	5.72169e-28
chr12:45051787-45052050	1.0976	0.160882	8.95125e-12	1.63126e-10
chr12:47777046-47777185	2.46538	0.30992	1.7929e-15	5.31758e-14
chr12:4816081-4816235	1.16627	0.222832	1.66017e-07	1.50611e-06
chr12:4819748-4819904	1.33683	0.223215	2.11153e-09	2.69336e-08
chr12:48809930-48810183	1.27028	0.158416	1.06967e-15	3.23336e-14
chr12:48862762-48863019	1.78055	0.140563	8.97769e-37	1.33853e-34
chr12:48863279-48863565	1.56062	0.171467	8.90101e-20	4.18114e-18
chr12:49368013-49368315	1.0768	0.233753	4.09367e-06	2.735e-05
chr12:49706299-49706710	1.25346	0.0922889	5.13065e-42	1.06884e-39
chr12:49903389-49903476	1.64535	0.185617	7.70624e-19	3.29429e-17
chr12:50043529-50043768	2.18884	0.145982	8.04261e-51	2.53492e-48
chr12:50058071-50058303	1.17471	0.133509	1.38341e-18	5.77191e-17
chr12:50505961-50506396	2.30432	0.200415	1.35437e-30	1.37085e-28
chr12:51591913-51592328	1.07079	0.122066	1.75245e-18	7.22244e-17
chr12:52201369-52201757	1.08776	0.133738	4.16837e-16	1.3111e-14
chr12:53078703-53078864	1.17731	0.176127	2.31847e-11	3.97506e-10
chr12:53498325-53498538	2.14462	0.184516	3.15057e-31	3.31579e-29
chr12:53678647-53679195	3.03229	0.175134	3.68051e-67	2.51561e-64
chr12:53696332-53696753	1.19696	0.145233	1.69876e-16	5.58579e-15
chr12:54970555-54971044	1.08726	0.144696	5.73175e-14	1.41218e-12
chr12:57339959-57340360	1.69118	0.170591	3.63087e-23	2.22651e-21
chr12:5922092-5922291	1.42951	0.201477	1.29199e-12	2.63735e-11
chr12:61902088-61902328	1.37482	0.203234	1.33572e-11	2.37306e-10
chr12:62165544-62165716	1.11769	0.42877	0.00914108	0.0250717
chr12:62166172-62166534	1.53755	0.222205	4.53156e-12	8.62775e-11
chr12:6607814-6608182	1.67538	0.140014	5.36861e-33	6.4287e-31
chr12:6822623-6822956	2.11715	0.168017	2.08952e-36	3.04085e-34
chr12:69428804-69429155	1.61683	0.158695	2.23716e-24	1.4922e-22
chr12:70181475-70181726	1.04664	0.284552	0.00023487	0.00103389
chr12:701995-702209	1.83587	0.170906	6.46346e-27	5.11952e-25
chr12:70557756-70558136	1.55086	0.120473	6.37837e-38	1.01042e-35
chr12:70911748-70911895	1.03883	0.33128	0.00171382	0.00591575
chr12:72482560-72482649	1.20245	0.229293	1.57009e-07	1.43193e-06
chr12:74831367-74831408	1.82185	0.291609	4.1688e-10	5.9431e-09
chr12:77844286-77844531	1.02954	0.242307	2.14821e-05	0.000122254
chr12:78248077-78248129	1.10216	0.232433	2.11764e-06	1.51302e-05
chr12:78930522-78930985	1.63646	0.164436	2.47223e-23	1.52215e-21
chr12:79132543-79132971	1.61555	0.240217	1.75121e-11	3.06379e-10
chr12:79277049-79277484	1.38749	0.248982	2.5087e-08	2.64529e-07
chr12:80923017-80923145	1.21093	0.324032	0.000186171	0.00084063
chr12:81652789-81653007	1.4549	0.237367	8.8245e-10	1.19822e-08
chr12:84910897-84911723	1.15542	0.101182	3.35108e-30	3.32002e-28
chr12:86280890-86281353	1.1582	0.20266	1.09707e-08	1.23814e-07
chr12:8687781-8688240	1.26722	0.133627	2.46528e-21	1.31549e-19
chr12:91381276-91381773	1.63327	0.152062	6.54844e-27	5.18008e-25
chr12:93129541-93129544	1.05429	0.325825	0.00121321	0.00438013
chr12:94187064-94187462	1.90105	0.101042	5.74858e-79	5.64019e-76
chr12:94187547-94187970	1.00622	0.119975	4.99054e-17	1.75176e-15
chr12:96547036-96547408	1.49014	0.138197	4.15619e-27	3.33543e-25
chr12:98750298-98750666	1.45683	0.122845	1.9304e-32	2.23672e-30
chr12:98857030-98857519	1.2746	0.134534	2.68974e-21	1.43149e-19
chr12:98863796-98864096	1.38877	0.179212	9.23778e-15	2.53356e-13
chr13:102289952-102290267	1.66339	0.204694	4.42828e-16	1.38925e-14
chr13:102326912-102327311	1.56225	0.144202	2.38301e-27	1.96158e-25
chr13:102396345-102396540	1.99098	0.347596	1.0171e-08	1.15539e-07
chr13:107446818-107447066	1.14494	0.214791	9.79424e-08	9.31218e-07
chr13:107658646-107658993	1.94452	0.1926	5.74544e-24	3.71414e-22
chr13:107865122-107865487	1.35952	0.189107	6.51898e-13	1.39632e-11
chr13:110132762-110132993	2.08441	0.189339	3.46102e-28	3.0163e-26
chr13:110647841-110648032	1.58149	0.209331	4.18859e-14	1.05549e-12
chr13:111006880-111007094	1.4911	0.178658	7.05384e-17	2.43526e-15
chr13:111069375-111069743	1.59364	0.236783	1.6923e-11	2.96498e-10
chr13:111508480-111508714	1.16151	0.189895	9.55995e-10	1.28945e-08
chr13:112056069-112057063	1.68061	0.072436	4.41711e-119	1.67936e-115
chr13:112071640-112072423	1.6521	0.0935479	8.45552e-70	6.51086e-67
chr13:112073777-112074023	1.00087	0.126189	2.16528e-15	6.37849e-14
chr13:112895082-112895325	1.19507	0.139265	9.38517e-18	3.55485e-16
chr13:112942753-112942963	2.48085	0.172493	6.68366e-47	1.74495e-44
chr13:112970571-112970838	2.1588	0.134145	2.85498e-58	1.37834e-55
chr13:113002284-113002561	1.14276	0.102395	6.37707e-29	5.81595e-27
chr13:113041329-113041685	1.41892	0.173006	2.37246e-16	7.68471e-15
chr13:113049662-113050137	1.08035	0.106893	5.154e-24	3.34603e-22
chr13:113880062-113880347	1.1633	0.274035	2.18536e-05	0.000124217
chr13:114077941-114078161	1.70223	0.117129	7.49556e-48	2.05389e-45
chr13:114179182-114179291	3.17121	0.242098	3.34165e-39	5.72609e-37
chr13:23399017-23399262	1.32151	0.240956	4.14782e-08	4.21228e-07
chr13:23431540-23431695	1.04517	0.29821	0.000456924	0.0018637
chr13:23954156-23954553	1.11251	0.152047	2.53816e-13	5.73973e-12
chr13:27034677-27034822	1.27	0.174854	3.77929e-13	8.35083e-12
chr13:27451154-27451425	1.17364	0.17137	7.45867e-12	1.37407e-10
chr13:28752058-28752257	2.42895	0.270865	3.03662e-19	1.35624e-17
chr13:28753605-28753760	1.21342	0.174927	4.01253e-12	7.6805e-11
chr13:28819096-28819449	1.52714	0.153363	2.33421e-23	1.44155e-21
chr13:29981399-29981518	1.02662	0.20986	9.98541e-07	7.68306e-06
chr13:30789532-30789781	1.62599	0.209969	9.63643e-15	2.63576e-13
chr13:31165629-31165974	1.43467	0.184669	7.91979e-15	2.18588e-13
chr13:32030592-32030964	1.84505	0.139077	3.62637e-40	6.62449e-38
chr13:32032083-32032418	1.293	0.212428	1.15231e-09	1.53282e-08
chr13:33134869-33135210	1.57077	0.164711	1.47665e-21	8.01304e-20
chr13:33532758-33532937	1.79454	0.333891	7.67495e-08	7.44736e-07
chr13:35857786-35858072	1.01689	0.19336	1.44784e-07	1.33021e-06
chr13:36015174-36015533	1.02088	0.218238	2.89938e-06	2.00857e-05
chr13:36317482-36317629	1.68142	0.236202	1.09063e-12	2.25736e-11
chr13:36840831-36841091	1.01443	0.164233	6.54175e-10	9.0958e-09
chr13:41593778-41594139	1.20665	0.123801	1.90608e-22	1.10956e-20
chr13:42280881-42281104	1.11035	0.180544	7.74858e-10	1.06291e-08
chr13:43805079-43805307	2.01482	0.160397	3.44028e-36	4.95914e-34
chr13:44375980-44376158	1.02232	0.366476	0.00527726	0.0156856
chr13:44456257-44456561	1.43167	0.210535	1.04516e-11	1.88268e-10
chr13:46253344-46253701	1.04696	0.204455	3.04323e-07	2.61447e-06
chr13:49215047-49215286	1.19337	0.129156	2.47027e-20	1.20989e-18
chr13:52850323-52850555	1.24642	0.148063	3.82474e-17	1.3598e-15
chr13:53054574-53054735	1.92028	0.301844	1.99381e-10	2.9756e-09
chr13:66857551-66857923	1.96484	0.190034	4.67482e-25	3.25371e-23
chr13:67055895-67056241	1.55656	0.239457	8.01314e-11	1.26906e-09
chr13:67100598-67101096	1.78178	0.154783	1.15567e-30	1.18152e-28
chr13:67137790-67138144	1.97956	0.220665	2.94212e-19	1.31597e-17
chr13:67155990-67156255	1.81814	0.139704	1.01497e-38	1.67385e-36
chr13:67734363-67734567	2.23357	0.275675	5.39822e-16	1.68141e-14
chr13:74287913-74288293	2.58886	0.142055	3.30697e-74	2.95832e-71
chr13:77584189-77584403	2.44833	0.161984	1.29642e-51	4.28599e-49
chr13:77730320-77730715	1.81809	0.212933	1.36187e-17	5.07311e-16
chr13:80131335-80131475	2.03785	0.178764	4.19598e-30	4.13688e-28
chr13:83859762-83860081	1.80045	0.209863	9.55819e-18	3.61364e-16
chr13:87674442-87674790	1.36356	0.122042	5.53657e-29	5.07986e-27
chr13:92444713-92445106	1.52499	0.205481	1.15743e-13	2.74387e-12
chr13:94054309-94054391	1.51658	0.195955	9.98829e-15	2.72343e-13
chr13:94708475-94708879	1.48149	0.109331	7.86985e-42	1.61733e-39
chr13:95380656-95380830	1.07732	0.189936	1.41146e-08	1.56167e-07
chr13:95512523-95512779	1.86922	0.123647	1.24308e-51	4.13211e-49
chr13:95865183-95865264	1.41481	0.205711	6.08281e-12	1.134e-10
chr13:97110366-97110536	1.30672	0.284709	4.4395e-06	2.94118e-05
chr13:97429766-97430100	1.63921	0.140064	1.2257e-31	1.33861e-29
chr13:99658605-99658899	1.04832	0.155788	1.70646e-11	2.98721e-10
chr13:99871524-99871835	1.40307	0.201645	3.44887e-12	6.63498e-11
chr13:99980401-99981433	1.60037	0.107999	1.11469e-49	3.34027e-47
chr14:100166825-100167318	1.11389	0.116131	8.66716e-22	4.79738e-20
chr14:100563458-100563730	1.02207	0.105269	2.75553e-22	1.59185e-20
chr14:101929664-101929866	1.19648	0.29219	4.22402e-05	0.000223242
chr14:101963190-101963406	1.0913	0.169812	1.30588e-10	2.00298e-09
chr14:103091615-103091879	2.60918	0.1385	3.63266e-79	3.68297e-76
chr14:103723131-103723521	2.40173	0.149769	7.13265e-58	3.36346e-55
chr14:103848800-103849209	1.00519	0.133921	6.10309e-14	1.49882e-12
chr14:104323306-104323719	1.11577	0.182444	9.61462e-10	1.29567e-08
chr14:104460735-104461070	1.42265	0.200973	1.45383e-12	2.93717e-11
chr14:104858794-104859467	1.31728	0.208495	2.649e-10	3.87357e-09
chr14:105083221-105083869	1.10944	0.155562	9.90446e-13	2.06821e-11
chr14:105525835-105526047	1.3283	0.201041	3.91985e-11	6.47605e-10
chr14:20799945-20800117	1.11633	0.203817	4.32329e-08	4.37006e-07
chr14:21099373-21099692	2.44237	0.171341	4.2089e-46	1.0803e-43
chr14:23434819-23435330	1.09079	0.181251	1.76475e-09	2.28214e-08
chr14:23443440-23443781	1.01914	0.153766	3.40527e-11	5.66592e-10
chr14:23538883-23539332	1.10889	0.124259	4.49664e-19	1.97072e-17
chr14:23547735-23547948	1.42248	0.149742	2.10862e-21	1.13613e-19
chr14:23549345-23549721	1.69241	0.164797	9.65484e-25	6.59162e-23
chr14:23550048-23550576	1.54492	0.146522	5.41619e-26	4.03765e-24
chr14:23552181-23552202	1.6282	0.243782	2.40737e-11	4.11125e-10
chr14:28121839-28122141	3.54089	0.20373	1.16363e-67	8.23076e-65
chr14:28761274-28761698	1.85175	0.158307	1.31688e-31	1.43048e-29
chr14:28774498-28774991	1.29171	0.0798944	8.51147e-59	4.20944e-56
chr14:32202922-32203666	1.60886	0.123555	9.23694e-39	1.53943e-36
chr14:32331312-32331440	1.06981	0.215457	6.8583e-07	5.46499e-06
chr14:32427905-32428301	1.25262	0.178432	2.21588e-12	4.37643e-11
chr14:32491528-32491673	1.00111	0.289049	0.000533262	0.00213554
chr14:33123773-33123881	1.71594	0.276066	5.1107e-10	7.19484e-09
chr14:36086652-36086897	1.15869	0.248707	3.1799e-06	2.184e-05
chr14:38073740-38073869	1.05462	0.25729	4.14992e-05	0.000219721
chr14:38145606-38145853	1.55043	0.196493	3.01033e-15	8.74922e-14
chr14:38492322-38492338	1.55922	0.461005	0.000719031	0.00277288
chr14:38653291-38653772	1.36593	0.189898	6.34002e-13	1.36039e-11
chr14:41688908-41689219	1.7488	0.204603	1.26016e-17	4.70288e-16
chr14:47057197-47057584	1.07825	0.166837	1.02738e-10	1.59878e-09
chr14:47515201-47515587	1.60019	0.179192	4.25722e-19	1.87253e-17
chr14:47560800-47561190	1.47882	0.168084	1.39133e-18	5.797e-17
chr14:47671945-47672328	1.83407	0.19388	3.08449e-21	1.63301e-19
chr14:51066551-51067129	1.41911	0.137139	4.27301e-25	2.98087e-23
chr14:51067372-51067520	1.24857	0.174987	9.66184e-13	2.02111e-11
chr14:54212112-54212492	1.15456	0.234703	8.68872e-07	6.78141e-06
chr14:54686173-54686408	1.31194	0.203427	1.12447e-10	1.74053e-09
chr14:59699373-59699751	1.07046	0.21496	6.36505e-07	5.1074e-06
chr14:59722545-59722815	1.4276	0.188707	3.87256e-14	9.78695e-13
chr14:61839615-61840014	1.22587	0.161498	3.18408e-14	8.11779e-13
chr14:65281998-65282406	1.8744	0.147771	7.20637e-37	1.07708e-34
chr14:67510919-67511188	2.08079	0.254172	2.68906e-16	8.65036e-15
chr14:67539210-67539488	1.27434	0.138739	4.11076e-20	1.98147e-18
chr14:74219213-74219617	1.48944	0.121207	1.04561e-34	1.39485e-32
chr14:75935106-75935300	1.00107	0.18458	5.84477e-08	5.77462e-07
chr14:76337290-76337817	1.94886	0.133083	1.47314e-48	4.1875e-46
chr14:76916116-76916440	1.12356	0.237419	2.21878e-06	1.57768e-05
chr14:77023122-77023257	1.1894	0.162486	2.47897e-13	5.62681e-12
chr14:77063824-77064012	2.01053	0.24943	7.59861e-16	2.33923e-14
chr14:78594094-78594282	1.01594	0.134759	4.73864e-14	1.18283e-12
chr14:79036429-79036690	3.24582	0.185405	1.27522e-68	9.34612e-66
chr14:79845979-79846527	1.71453	0.186008	3.04039e-20	1.47723e-18
chr14:80638575-80638847	1.24656	0.152148	2.54745e-16	8.21218e-15
chr14:81202122-81202525	1.00014	0.191675	1.80968e-07	1.62967e-06
chr14:88208097-88208476	1.25379	0.203221	6.84649e-10	9.50431e-09
chr14:88248717-88249033	1.19886	0.180492	3.09012e-11	5.18123e-10
chr14:88789450-88789755	1.29959	0.347715	0.000185857	0.000839463
chr14:89703954-89704191	1.18999	0.203945	5.38295e-09	6.39891e-08
chr14:90490141-90490365	1.24923	0.186793	2.26633e-11	3.89223e-10
chr14:90522590-90522775	1.18861	0.109513	1.91807e-27	1.58962e-25
chr14:90554309-90554691	1.66882	0.124491	5.64006e-41	1.10318e-38
chr14:90757524-90757772	2.14075	0.139913	7.57617e-53	2.66396e-50
chr14:92108420-92108640	1.85515	0.264912	2.50722e-12	4.90881e-11
chr14:92656501-92656692	1.41349	0.118103	5.21123e-33	6.2649e-31
chr14:93056562-93056999	1.17643	0.116419	5.24022e-24	3.39476e-22
chr14:93231372-93231573	1.79954	0.152653	4.48017e-32	5.04692e-30
chr14:94881223-94881453	1.18873	0.212225	2.12756e-08	2.27654e-07
chr14:95501110-95501341	1.25297	0.170058	1.73372e-13	4.02689e-12
chr14:97219275-97219284	1.04218	0.304814	0.000628316	0.00246874
chr14:98469073-98469341	4.53141	0.461157	8.68563e-23	5.20035e-21
chr14:99277785-99277942	1.73158	0.180911	1.05451e-21	5.79988e-20
chr15:101520453-101520582	1.16783	0.199696	4.97461e-09	5.95573e-08
chr15:25317541-25318255	2.64655	0.17184	1.60424e-53	5.91439e-51
chr15:25319146-25319379	1.28821	0.174319	1.46864e-13	3.43742e-12
chr15:25320504-25321487	1.13525	0.1197	2.44497e-21	1.30579e-19
chr15:25332664-25332829	2.00226	0.144749	1.61912e-43	3.68886e-41
chr15:25341757-25342016	2.03074	0.181135	3.59211e-29	3.33605e-27
chr15:25342533-25343596	1.8905	0.106073	4.71308e-71	3.82269e-68
chr15:25345900-25346816	1.06347	0.0817807	1.16162e-38	1.90466e-36
chr15:25350297-25351062	1.92221	0.131529	2.27485e-48	6.40654e-46
chr15:25351922-25352159	1.24032	0.284117	1.26824e-05	7.58737e-05
chr15:25361042-25361403	1.02522	0.20628	6.69341e-07	5.3462e-06
chr15:25376710-25376975	1.65944	0.200391	1.2215e-16	4.09621e-15
chr15:25380624-25381315	2.45	0.172978	1.53805e-45	3.83447e-43
chr15:25382780-25383077	2.85338	0.189498	3.07729e-51	9.95718e-49
chr15:25389629-25390169	1.4456	0.151509	1.41e-21	7.67877e-20
chr15:25391937-25392645	1.41831	0.126013	2.18315e-29	2.06217e-27
chr15:25397140-25397577	1.72905	0.210868	2.41028e-16	7.79477e-15
chr15:25403712-25404562	1.97767	0.159566	2.81499e-35	3.87418e-33
chr15:25503463-25503725	1.38528	0.242311	1.0846e-08	1.22543e-07
chr15:25943978-25944237	1.16041	0.211065	3.84425e-08	3.92788e-07
chr15:26774598-26775008	2.02834	0.264535	1.75302e-14	4.63443e-13
chr15:27364826-27365206	1.00243	0.213491	2.66049e-06	1.85831e-05
chr15:27478098-27478339	1.12578	0.294495	0.000131968	0.000618754
chr15:27655975-27656252	1.01849	0.201332	4.22005e-07	3.52914e-06
chr15:29109135-29109397	1.04372	0.211323	7.85331e-07	6.18574e-06
chr15:31507444-31507871	1.23994	0.106641	2.99343e-31	3.15586e-29
chr15:35080883-35081123	1.46368	0.180429	4.96948e-16	1.55184e-14
chr15:35547970-35548194	1.10602	0.191329	7.4387e-09	8.63063e-08
chr15:35639261-35639653	1.21123	0.204393	3.10371e-09	3.85153e-08
chr15:40865873-40866186	1.07415	0.0961419	5.559e-29	5.0851e-27
chr15:41559823-41560144	1.41669	0.115687	1.76655e-34	2.33104e-32
chr15:43516905-43517254	1.31851	0.136549	4.63759e-22	2.62183e-20
chr15:44092653-44092854	1.30568	0.195455	2.38602e-11	4.07937e-10
chr15:44287891-44288334	1.02937	0.140627	2.48198e-13	5.63152e-12
chr15:48897201-48897392	1.35099	0.204085	3.59754e-11	5.97113e-10
chr15:51162839-51163008	1.29438	0.255912	4.23937e-07	3.54335e-06
chr15:56521252-56521355	1.34321	0.262742	3.18326e-07	2.72504e-06
chr15:57031715-57032035	1.0713	0.141481	3.67446e-14	9.31726e-13
chr15:58229589-58229788	1.21741	0.20163	1.56188e-09	2.03536e-08
chr15:58722530-58722751	1.06521	0.150115	1.28412e-12	2.62318e-11
chr15:60943912-60944042	1.61157	0.260248	5.92373e-10	8.27051e-09
chr15:61054475-61054842	1.75092	0.143199	2.22464e-34	2.91653e-32
chr15:61227296-61227625	1.06412	0.0884969	2.64486e-33	3.21136e-31
chr15:62742532-62743087	1.32957	0.12623	6.09331e-26	4.50928e-24
chr15:65066864-65067457	1.79756	0.148814	1.3606e-33	1.69603e-31
chr15:68580122-68580246	1.20616	0.150708	1.21108e-15	3.64168e-14
chr15:68797814-68798001	1.47714	0.200888	1.93677e-13	4.4678e-12
chr15:70327815-70328215	1.43614	0.139039	5.2044e-25	3.60579e-23
chr15:70863473-70863730	1.52733	0.165522	2.77318e-20	1.35173e-18
chr15:73686794-73686954	1.19788	0.273861	1.21974e-05	7.32746e-05
chr15:73717307-73717481	2.14263	0.21759	7.05413e-23	4.24492e-21
chr15:74200527-74200713	1.01042	0.190142	1.07228e-07	1.01082e-06
chr15:75599436-75599809	1.16636	0.163689	1.03738e-12	2.15668e-11
chr15:77625228-77625372	1.19206	0.255635	3.11443e-06	2.1429e-05
chr15:77767140-77767262	1.17997	0.262516	6.96144e-06	4.41047e-05
chr15:77776040-77776256	1.01078	0.157021	1.21696e-10	1.87367e-09
chr15:77786311-77786444	1.11316	0.2796	6.85538e-05	0.000345548
chr15:77818302-77818457	2.05546	0.199731	7.72409e-25	5.28531e-23
chr15:80151096-80151250	1.11412	0.225333	7.64068e-07	6.0331e-06
chr15:80402512-80402882	1.07045	0.136781	5.03386e-15	1.42293e-13
chr15:80405121-80405582	1.26008	0.090676	6.64886e-44	1.53786e-41
chr15:81964887-81965126	1.55412	0.279925	2.82553e-08	2.95275e-07
chr15:82040761-82041208	1.88544	0.173936	2.22877e-27	1.83959e-25
chr15:82269747-82270137	1.50545	0.224109	1.84911e-11	3.22579e-10
chr15:82570759-82570958	1.06872	0.178276	2.03774e-09	2.61018e-08
chr15:82703210-82703546	1.73162	0.195166	7.14929e-19	3.06698e-17
chr15:83261388-83261667	3.02667	0.260917	4.11479e-31	4.30821e-29
chr15:85792833-85793450	1.54191	0.124223	2.23692e-35	3.09964e-33
chr15:85796385-85796680	1.31572	0.168074	4.94697e-15	1.40097e-13
chr15:88253752-88254253	1.23737	0.13688	1.56986e-19	7.18015e-18
chr15:88255169-88255403	1.1128	0.113519	1.09576e-22	6.50938e-21
chr15:88283765-88283903	1.53457	0.243752	3.0615e-10	4.44579e-09
chr15:89469442-89469648	1.74026	0.214373	4.74294e-16	1.48338e-14
chr15:89470598-89470693	1.47522	0.195872	5.01443e-14	1.24758e-12
chr15:89474133-89474697	1.27547	0.153764	1.0864e-16	3.67967e-15
chr15:90101607-90102168	1.26049	0.0897358	8.07762e-45	1.91941e-42
chr15:91559169-91559330	2.18187	0.23002	2.41036e-21	1.28957e-19
chr15:92820188-92820924	1.25464	0.0848171	1.64301e-49	4.87542e-47
chr15:93068704-93068866	1.03754	0.156444	3.31099e-11	5.5166e-10
chr15:93087963-93088103	1.74818	0.124892	1.61463e-44	3.80697e-42
chr15:93247118-93247365	1.00735	0.297296	0.000703048	0.00271744
chr15:98815285-98815617	1.33117	0.161186	1.474e-16	4.87573e-15
chr15:98839891-98840299	1.13256	0.164018	5.01569e-12	9.4637e-11
chr15:99393252-99393627	1.23782	0.193433	1.5618e-10	2.37219e-09
chr15:99508813-99509208	1.11171	0.147911	5.64517e-14	1.39367e-12
chr16:10039491-10040530	1.41597	0.084386	3.43836e-63	2.01114e-60
chr16:10132337-10132740	2.51889	0.16159	8.75958e-55	3.48271e-52
chr16:10180778-10181531	1.1202	0.0664652	9.80824e-64	5.96645e-61
chr16:1027471-1027894	1.19651	0.124731	8.58121e-22	4.75413e-20
chr16:12975572-12975893	1.31486	0.161634	4.12586e-16	1.29907e-14
chr16:13956710-13957012	1.9835	0.135551	1.73158e-48	4.89926e-46
chr16:17870976-17871089	1.27753	0.494043	0.00971319	0.0263849
chr16:17961820-17962125	1.61811	0.209445	1.11226e-14	3.01379e-13
chr16:19758255-19758645	1.24095	0.142441	2.98448e-18	1.20072e-16
chr16:19862678-19863057	1.24464	0.170802	3.16825e-13	7.06479e-12
chr16:19883172-19883793	1.25009	0.0928272	2.45019e-41	4.86438e-39
chr16:23058659-23058876	1.10248	0.161725	9.29513e-12	1.68735e-10
chr16:24257992-24258274	2.29191	0.144421	1.02846e-56	4.53351e-54
chr16:24657767-24657939	1.05339	0.21793	1.3409e-06	1.00155e-05
chr16:24851702-24851958	1.4919	0.202778	1.87697e-13	4.33312e-12
chr16:25256252-25256617	1.99016	0.220245	1.62364e-19	7.40941e-18
chr16:25258906-25259159	1.19419	0.202199	3.50487e-09	4.31675e-08
chr16:25693784-25693997	1.40657	0.20281	4.05084e-12	7.74896e-11
chr16:2604149-2604298	1.54287	0.177374	3.36742e-18	1.34765e-16
chr16:27715974-27716356	1.27385	0.20549	5.67938e-10	7.95126e-09
chr16:279004-279273	1.80684	0.197366	5.44865e-20	2.60367e-18
chr16:28056655-28056840	1.18607	0.131614	2.02771e-19	9.164e-18
chr16:3152678-3152982	1.41748	0.127001	6.31228e-29	5.7655e-27
chr16:3369791-3370109	1.60983	0.127934	2.61014e-36	3.77143e-34
chr16:3370350-3370368	1.88954	0.174494	2.51773e-27	2.06688e-25
chr16:426892-426942	1.23879	0.342232	0.000294924	0.00126529
chr16:46394677-46394956	1.03536	0.36247	0.00428487	0.0131172
chr16:46805201-46805593	1.26957	0.155465	3.1813e-16	1.01617e-14
chr16:47141647-47142041	1.04037	0.126777	2.28183e-16	7.42277e-15
chr16:47848491-47848722	1.29983	0.209081	5.07188e-10	7.14514e-09
chr16:51030548-51030823	1.69539	0.178868	2.58095e-21	1.3748e-19
chr16:51151814-51153358	1.10899	0.0760386	3.52063e-48	9.86927e-46
chr16:51268112-51268430	1.70697	0.138078	4.17744e-35	5.6977e-33
chr16:52545643-52545691	1.0093	0.36036	0.00509767	0.0152172
chr16:55912079-55912351	1.45941	0.193541	4.67889e-14	1.16936e-12
chr16:56194118-56194437	1.45696	0.10605	5.97253e-43	1.31161e-40
chr16:56280705-56281054	1.03003	0.129842	2.1402e-15	6.31074e-14
chr16:56299271-56299540	1.27072	0.121462	1.29277e-25	9.39553e-24
chr16:56547289-56547641	1.98674	0.148326	6.51703e-41	1.26254e-38
chr16:56552065-56552299	1.61834	0.182391	7.1247e-19	3.05859e-17
chr16:57260324-57260760	1.16416	0.133427	2.66078e-18	1.07404e-16
chr16:57374282-57374606	1.34512	0.111095	9.59821e-34	1.20385e-31
chr16:57712245-57712432	2.45781	0.262262	7.1452e-21	3.67413e-19
chr16:58346916-58347093	1.66844	0.220889	4.24465e-14	1.06829e-12
chr16:58426926-58427306	1.06509	0.186569	1.13762e-08	1.28082e-07
chr16:6214467-6214842	1.10734	0.0951255	2.55626e-31	2.71378e-29
chr16:6215510-6215834	1.16463	0.205703	1.49858e-08	1.65051e-07
chr16:6380032-6380450	2.42001	0.137715	3.99261e-69	3.03593e-66
chr16:6431636-6431866	2.29159	0.270136	2.19252e-17	8.00079e-16
chr16:65071380-65071622	1.85581	0.189506	1.20777e-22	7.12607e-21
chr16:6514960-6515348	1.0053	0.153737	6.18941e-11	9.95789e-10
chr16:66071284-66071587	1.18962	0.155818	2.26379e-14	5.89757e-13
chr16:6655370-6655493	1.77197	0.168688	8.23923e-26	6.06047e-24
chr16:66926506-66926890	1.07528	0.166677	1.109e-10	1.71876e-09
chr16:66996428-66996786	1.85321	0.160126	5.61799e-31	5.83188e-29
chr16:6757748-6758079	1.73079	0.243921	1.28701e-12	2.62807e-11
chr16:68378787-68379045	1.11829	0.233894	1.74262e-06	1.27105e-05
chr16:68570420-68570641	2.3084	0.203796	9.64661e-30	9.25573e-28
chr16:68628179-68628506	2.21402	0.22681	1.64615e-22	9.62856e-21
chr16:69398422-69398572	1.93921	0.172301	2.19252e-29	2.0678e-27
chr16:70648084-70648178	1.43937	0.203854	1.6554e-12	3.32453e-11
chr16:70725235-70725644	1.42459	0.120444	2.80275e-32	3.21081e-30
chr16:7120892-7121391	2.54885	0.193073	8.60565e-40	1.52177e-37
chr16:71367185-71367483	1.31491	0.14971	1.59117e-18	6.59351e-17
chr16:72191207-72191480	1.36683	0.268878	3.70644e-07	3.13061e-06
chr16:72427727-72428364	1.94655	0.0971214	2.35045e-89	3.76265e-86
chr16:7304442-7305048	2.47964	0.111962	1.1118e-108	2.70527e-105
chr16:7305050-7305693	1.93475	0.12552	1.32176e-53	4.93276e-51
chr16:7423618-7423765	1.39211	0.203807	8.45958e-12	1.54768e-10
chr16:75260794-75261163	1.10253	0.17316	1.92654e-10	2.8837e-09
chr16:7675714-7676032	1.09755	0.176327	4.83106e-10	6.83846e-09
chr16:78835272-78835423	1.36675	0.117446	2.66598e-31	2.82042e-29
chr16:80804871-80805231	1.41981	0.129128	4.02104e-28	3.47943e-26
chr16:81313641-81314232	1.02954	0.114106	1.83486e-19	8.32335e-18
chr16:81520934-81521688	1.05562	0.171668	7.78728e-10	1.06739e-08
chr16:81522121-81522432	1.36078	0.222938	1.03539e-09	1.38822e-08
chr16:81601186-81601351	1.29262	0.224158	8.08988e-09	9.3239e-08
chr16:83707834-83707851	1.80838	0.252921	8.67861e-13	1.82991e-11
chr16:83724183-83724388	2.03975	0.306064	2.65642e-11	4.50244e-10
chr16:83734880-83735012	1.03707	0.314487	0.000974931	0.00361931
chr16:84245906-84246082	4.69113	0.304563	1.56702e-53	5.8124e-51
chr16:84281182-84281340	1.0871	0.236864	4.44188e-06	2.94244e-05
chr16:84390519-84390666	1.96262	0.15699	7.31584e-36	1.03737e-33
chr16:84918402-84918529	1.05772	0.340978	0.00192204	0.00654204
chr16:85004092-85004277	1.25073	0.139485	3.05289e-19	1.36151e-17
chr16:85028554-85029170	1.01663	0.119771	2.10075e-17	7.67513e-16
chr16:85365083-85365387	1.16383	0.115058	4.73294e-24	3.07925e-22
chr16:85936925-85937092	1.71847	0.218408	3.59883e-15	1.03655e-13
chr16:86393658-86394062	1.75402	0.22277	3.44445e-15	9.94445e-14
chr16:87680711-87680884	1.77234	0.22585	4.24709e-15	1.21236e-13
chr16:88326110-88326302	1.119	0.390832	0.00419492	0.0128834
chr16:88973463-88973722	1.56013	0.20689	4.66826e-14	1.16718e-12
chr16:89018309-89018480	1.34701	0.223276	1.60997e-09	2.09373e-08
chr16:89035712-89036127	1.43537	0.150156	1.18737e-21	6.50124e-20
chr16:89343979-89344364	1.04535	0.133668	5.2626e-15	1.48552e-13
chr16:9943158-9943594	2.12989	0.134577	2.03995e-56	8.80085e-54
chr17:10022490-10022651	1.35537	0.192782	2.05639e-12	4.07998e-11
chr17:10049027-10049199	1.28601	0.180695	1.10294e-12	2.27897e-11
chr17:1172947-1173169	1.39175	0.232544	2.16524e-09	2.75783e-08
chr17:1190753-1190996	1.19729	0.107774	1.13066e-28	1.01146e-26
chr17:16019856-16020296	1.00167	0.158768	2.80783e-10	4.09207e-09
chr17:16378244-16378455	1.00392	0.2055	1.03289e-06	7.9223e-06
chr17:16479146-16479343	1.57364	0.240088	5.58601e-11	9.04452e-10
chr17:17044939-17045256	1.12388	0.121022	1.59316e-20	7.94371e-19
chr17:17472515-17472879	1.26436	0.171772	1.8301e-13	4.23296e-12
chr17:17741435-17741737	1.71022	0.113672	3.71152e-51	1.18829e-48
chr17:18129017-18129309	1.2787	0.15703	3.85457e-16	1.21617e-14
chr17:2030657-2030991	1.28848	0.137552	7.44706e-21	3.81645e-19
chr17:20533317-20533387	1.55265	0.270913	9.97288e-09	1.13394e-07
chr17:2404145-2404415	2.35719	0.190681	4.19945e-35	5.71491e-33
chr17:2707394-2707744	1.37413	0.14091	1.81113e-22	1.0553e-20
chr17:27345358-27345664	1.42614	0.1477	4.64943e-22	2.62609e-20
chr17:27494408-27494649	1.03881	0.186838	2.69874e-08	2.82998e-07
chr17:2799576-2799921	1.62918	0.137802	2.98033e-32	3.40143e-30
chr17:2852141-2852512	1.09701	0.1527	6.76633e-13	1.44544e-11
chr17:30792874-30793262	1.16359	0.177621	5.71568e-11	9.23972e-10
chr17:31007727-31008117	1.09299	0.181171	1.61011e-09	2.09373e-08
chr17:31392976-31393281	1.10028	0.119277	2.84594e-20	1.38608e-18
chr17:33998969-33999110	1.30795	0.347796	0.000169458	0.000772619
chr17:34099828-34100202	1.11735	0.14892	6.23757e-14	1.52691e-12
chr17:34566744-34566824	1.01535	0.347284	0.0034592	0.0109069
chr17:3531679-3531953	1.81018	0.127912	1.82157e-45	4.46806e-43
chr17:37480932-37481307	1.33701	0.165855	7.54746e-16	2.32583e-14
chr17:38256207-38256582	1.06569	0.135704	4.05984e-15	1.16109e-13
chr17:38420689-38420853	1.67846	0.127935	2.54024e-39	4.38993e-37
chr17:38568834-38570271	1.43086	0.0794901	1.9304e-72	1.65392e-69
chr17:38603104-38603289	1.43802	0.10617	8.5384e-42	1.74882e-39
chr17:38871519-38871737	1.03224	0.167057	6.45153e-10	8.98267e-09
chr17:39195949-39196324	1.13796	0.203697	2.3162e-08	2.45893e-07
chr17:39603637-39603831	1.7176	0.162555	4.27004e-26	3.2068e-24
chr17:39607019-39607350	1.00433	0.0884531	7.05324e-30	6.87589e-28
chr17:39608502-39608905	1.95065	0.145548	5.88168e-41	1.14676e-38
chr17:40063836-40064648	1.73219	0.103581	8.9017e-63	5.10849e-60
chr17:40070554-40070929	1.45978	0.114978	6.2106e-37	9.39794e-35
chr17:42003742-42003977	1.07988	0.192414	1.99678e-08	2.14832e-07
chr17:4396163-4396513	1.06343	0.189929	2.1545e-08	2.30213e-07
chr17:44121579-44121842	1.03424	0.138066	6.84139e-14	1.66268e-12
chr17:44820941-44821221	1.6497	0.231147	9.53847e-13	2.00053e-11
chr17:44957592-44958020	1.453	0.109622	4.24026e-40	7.67677e-38
chr17:45018630-45019034	1.13375	0.118039	7.62475e-22	4.24356e-20
chr17:45092936-45093173	1.47727	0.128928	2.14328e-30	2.14438e-28
chr17:46157069-46157340	1.54961	0.205616	4.83056e-14	1.20426e-12
chr17:47532081-47532235	1.03934	0.136637	2.81393e-14	7.22255e-13
chr17:47879194-47879309	1.13456	0.136893	1.15216e-16	3.88511e-15
chr17:49390928-49391357	1.52992	0.164696	1.55264e-20	7.74805e-19
chr17:49479781-49479983	1.10959	0.210119	1.2864e-07	1.1936e-06
chr17:50564290-50564718	1.62444	0.138046	5.74997e-32	6.41814e-30
chr17:52156635-52156971	1.08162	0.17731	1.05952e-09	1.41715e-08
chr17:548262-548662	1.55486	0.204282	2.713e-14	6.98352e-13
chr17:57604463-57604768	1.12101	0.158193	1.37683e-12	2.7974e-11
chr17:58313804-58313963	1.38612	0.206126	1.76036e-11	3.07891e-10
chr17:59126380-59126474	1.70009	0.16951	1.13177e-23	7.11223e-22
chr17:63153548-63154019	1.05071	0.10209	7.66316e-25	5.24952e-23
chr17:66540186-66540521	1.15134	0.0988417	2.339e-31	2.48748e-29
chr17:67663664-67663807	1.00859	0.228857	1.04772e-05	6.39576e-05
chr17:68213369-68213757	1.19748	0.204054	4.39913e-09	5.31064e-08
chr17:6887328-6887556	1.3662	0.220742	6.04894e-10	8.43758e-09
chr17:7205571-7205933	1.56905	0.154479	3.0827e-24	2.02729e-22
chr17:7211700-7212118	1.5825	0.102011	2.83476e-54	1.07776e-51
chr17:7215638-7216379	1.54812	0.117094	6.62845e-40	1.18593e-37
chr17:7216533-7216763	2.12385	0.157309	1.53921e-41	3.10039e-39
chr17:72446481-72446568	1.25294	0.236931	1.23531e-07	1.15007e-06
chr17:72943764-72944239	1.77746	0.149067	8.88311e-33	1.04723e-30
chr17:73293396-73293793	1.33599	0.186339	7.51733e-13	1.59779e-11
chr17:73500034-73500403	1.43294	0.234256	9.53818e-10	1.2868e-08
chr17:73955987-73956542	2.66891	0.160649	5.58326e-62	3.11592e-59
chr17:73994810-73995178	1.05637	0.1863	1.42584e-08	1.57644e-07
chr17:7406230-7406667	1.03721	0.0978096	2.84488e-26	2.17956e-24
chr17:74062783-74063027	1.04509	0.204192	3.08531e-07	2.64826e-06
chr17:74732602-74733400	1.04502	0.159226	5.269e-11	8.55172e-10
chr17:74807989-74808242	1.24677	0.246029	4.02942e-07	3.38088e-06
chr17:74813047-74813439	1.58817	0.127398	1.14053e-35	1.60231e-33
chr17:75693585-75694203	1.39659	0.103707	2.45494e-41	4.86438e-39
chr17:75895318-75895537	1.0645	0.155829	8.42322e-12	1.54196e-10
chr17:7652863-7653255	1.24004	0.106631	2.92706e-31	3.09125e-29
chr17:77045502-77045762	1.24959	0.210113	2.72718e-09	3.41493e-08
chr17:77544537-77544817	1.65606	0.1737	1.51338e-21	8.20501e-20
chr17:77694053-77694272	1.28673	0.27927	4.07558e-06	2.72397e-05
chr17:77892976-77893372	1.0332	0.107671	8.31649e-22	4.61167e-20
chr17:78438417-78438465	1.69509	0.161959	1.23539e-25	8.98921e-24
chr17:78722438-78722640	1.13699	0.132681	1.04037e-17	3.91869e-16
chr17:7886891-7887172	1.32464	0.186652	1.27632e-12	2.60974e-11
chr17:79286102-79286399	1.05729	0.134118	3.18923e-15	9.24268e-14
chr17:79393542-79393941	1.19942	0.19658	1.05128e-09	1.40705e-08
chr17:79468841-79469363	1.46376	0.131508	8.9047e-29	8.04877e-27
chr17:79501455-79501808	1.28071	0.186648	6.80925e-12	1.26169e-10
chr17:79506178-79506323	1.04295	0.186945	2.42051e-08	2.55806e-07
chr17:79507650-79507919	1.69012	0.192659	1.74591e-18	7.20036e-17
chr17:79513924-79514143	1.60877	0.229886	2.59434e-12	5.06795e-11
chr17:79544220-79544566	1.28061	0.117718	1.4581e-27	1.21171e-25
chr17:79573626-79573840	1.13617	0.148327	1.8601e-14	4.89621e-13
chr17:79609156-79609709	1.19327	0.0989484	1.72781e-33	2.14499e-31
chr17:79986021-79986412	1.147	0.231928	7.5953e-07	6.00194e-06
chr17:80528604-80528941	1.26502	0.139817	1.46017e-19	6.6986e-18
chr17:80539168-80539599	1.93202	0.173764	1.01849e-28	9.1786e-27
chr17:8192156-8192682	1.68891	0.111347	5.75953e-52	1.9683e-49
chr17:82147782-82148108	1.66656	0.219768	3.36924e-14	8.58268e-13
chr17:82591527-82591957	1.08173	0.122387	9.69338e-19	4.11485e-17
chr17:82697499-82697750	1.03319	0.0968508	1.43852e-26	1.11758e-24
chr17:82754909-82755328	1.18841	0.17241	5.46688e-12	1.02799e-10
chr17:82957626-82957889	1.06861	0.179839	2.8149e-09	3.51536e-08
chr18:10340568-10340926	2.27503	0.120381	1.17199e-79	1.20836e-76
chr18:10401656-10401810	1.56089	0.128206	4.23011e-34	5.4173e-32
chr18:12059775-12060089	2.32313	0.152231	1.39936e-52	4.86425e-50
chr18:12255308-12255817	1.0029	0.0921202	1.33175e-27	1.10823e-25
chr18:12882708-12883535	1.24199	0.096759	1.03191e-37	1.60954e-35
chr18:13374811-13375141	1.25445	0.0844252	6.1078e-50	1.85772e-47
chr18:21740099-21740387	1.14482	0.169402	1.39878e-11	2.48145e-10
chr18:24396834-24397422	1.03789	0.166067	4.10985e-10	5.86594e-09
chr18:24530608-24530929	1.23466	0.170659	4.66561e-13	1.02091e-11
chr18:26657755-26658198	2.50041	0.144006	1.56576e-67	1.09479e-64
chr18:26863908-26864608	1.81001	0.122348	1.6046e-49	4.78478e-47
chr18:26894520-26894607	1.12631	0.263921	1.97576e-05	0.000113427
chr18:34225763-34225924	2.11968	0.316521	2.1303e-11	3.6773e-10
chr18:34711145-34711405	1.31095	0.167811	5.62458e-15	1.57818e-13
chr18:35042083-35042440	1.70952	0.234269	2.9368e-13	6.59493e-12
chr18:36296577-36297063	1.03029	0.0835405	6.027e-35	8.09335e-33
chr18:3649786-3650381	1.00079	0.147708	1.24004e-11	2.21341e-10
chr18:37335548-37335808	1.25307	0.106509	5.92439e-32	6.60049e-30
chr18:3741003-3741403	1.43134	0.215654	3.19694e-11	5.3456e-10
chr18:37447058-37447294	1.10815	0.224777	8.22228e-07	6.44964e-06
chr18:37512998-37513398	1.84137	0.17671	2.00296e-25	1.43007e-23
chr18:37540840-37541170	1.45544	0.196411	1.26132e-13	2.97854e-12
chr18:37558760-37559312	1.45038	0.134959	6.13207e-27	4.86337e-25
chr18:37563022-37563263	1.41822	0.261353	5.74876e-08	5.68623e-07
chr18:3876023-3876194	1.66978	0.142725	1.28493e-31	1.39827e-29
chr18:3920350-3920366	1.00618	0.310806	0.0012066	0.00435962
chr18:4045427-4045807	1.39017	0.18818	1.49639e-13	3.49835e-12
chr18:4306944-4307316	1.55783	0.204704	2.73749e-14	7.03822e-13
chr18:4355972-4356212	1.30933	0.187139	2.62302e-12	5.1207e-11
chr18:4453408-4453552	2.02099	0.436012	3.56639e-06	2.42048e-05
chr18:4453597-4453956	1.69529	0.129447	3.45243e-39	5.86633e-37
chr18:46755422-46756030	1.36421	0.0960901	9.52864e-46	2.40513e-43
chr18:46871866-46872237	1.13115	0.151959	9.78217e-14	2.33631e-12
chr18:46947183-46947309	1.14811	0.361418	0.00148973	0.00523552
chr18:48109360-48109533	1.05811	0.316891	0.000840677	0.00317971
chr18:50879682-50880219	1.33953	0.139396	7.29012e-22	4.06476e-20
chr18:54787722-54787830	1.30126	0.287971	6.22185e-06	3.98653e-05
chr18:55405751-55406206	1.0996	0.114563	8.13685e-22	4.51617e-20
chr18:55406842-55406980	1.58979	0.15244	1.82901e-25	1.30741e-23
chr18:55537734-55537865	1.18622	0.241331	8.86297e-07	6.9006e-06
chr18:57078210-57078503	1.06234	0.15115	2.08933e-12	4.14263e-11
chr18:58136597-58136838	2.82005	0.210624	7.00829e-41	1.3534e-38
chr18:61336980-61337295	1.23898	0.148155	6.12969e-17	2.1295e-15
chr18:62606271-62606553	1.95883	0.211229	1.80135e-20	8.93786e-19
chr18:62877469-62877778	1.67706	0.127352	1.32842e-39	2.31546e-37
chr18:63218652-63219476	1.27803	0.220792	7.10697e-09	8.28049e-08
chr18:63262644-63263014	1.02678	0.172259	2.5119e-09	3.1649e-08
chr18:70646806-70646833	1.45834	0.209853	3.66937e-12	7.04136e-11
chr18:71784767-71784907	1.66579	0.237671	2.40319e-12	4.72184e-11
chr18:74468649-74468996	1.65058	0.154238	1.0015e-26	7.8711e-25
chr18:75297803-75298023	2.67083	0.261367	1.63508e-24	1.10515e-22
chr18:76429853-76430047	1.64039	0.184748	6.74065e-19	2.89986e-17
chr18:76525681-76526011	1.41599	0.308571	4.45641e-06	2.94969e-05
chr18:77042573-77042972	1.21244	0.0968681	6.07268e-36	8.67153e-34
chr18:77052338-77052592	1.15213	0.148144	7.42073e-15	2.0556e-13
chr18:77068935-77069138	1.16174	0.135216	8.56867e-18	3.26347e-16
chr18:79961810-79962358	1.43268	0.118964	2.1106e-33	2.59374e-31
chr18:923645-923920	1.23154	0.151448	4.23152e-16	1.32958e-14
chr19:10567807-10568138	1.36044	0.24381	2.40604e-08	2.54454e-07
chr19:11290296-11290647	1.80744	0.224342	7.84414e-16	2.41237e-14
chr19:11373513-11373942	1.40417	0.121494	6.76178e-31	6.99534e-29
chr19:1236448-1237452	1.42816	0.0738601	2.67389e-83	3.2531e-80
chr19:12545421-12545556	4.69864	0.202552	4.85737e-119	1.73811e-115
chr19:12994901-12995121	1.05673	0.15506	9.42887e-12	1.7101e-10
chr19:13022482-13023366	1.46293	0.166802	1.77906e-18	7.32221e-17
chr19:13029923-13030307	1.22063	0.155324	3.88414e-15	1.11346e-13
chr19:1303000-1303139	1.16969	0.277172	2.44188e-05	0.000136842
chr19:13035847-13036071	1.31021	0.195419	2.01952e-11	3.49999e-10
chr19:13063741-13063949	1.22552	0.182609	1.93089e-11	3.35882e-10
chr19:13123479-13123483	1.28358	0.154442	9.4824e-17	3.22428e-15
chr19:13339770-13339986	1.71193	0.144827	3.0586e-32	3.47771e-30
chr19:13505124-13505545	1.06823	0.123211	4.32472e-18	1.69181e-16
chr19:1355455-1355953	2.13771	0.109763	1.7619e-84	2.32996e-81
chr19:1401028-1401158	1.36206	0.133386	1.7629e-24	1.18758e-22
chr19:14116338-14116654	1.56238	0.161792	4.60311e-22	2.60476e-20
chr19:14204796-14205016	1.91085	0.14791	3.51465e-38	5.64115e-36
chr19:1541812-1542186	1.42281	0.171756	1.19207e-16	4.00635e-15
chr19:1548861-1549234	1.79684	0.160422	4.04529e-29	3.7455e-27
chr19:16450080-16450358	1.61264	0.168335	9.71086e-22	5.35073e-20
chr19:17779529-17779794	1.04756	0.155074	1.42593e-11	2.52521e-10
chr19:18119234-18119469	1.14	0.193258	3.66032e-09	4.49185e-08
chr19:1840917-1841314	1.29777	0.133876	3.20437e-22	1.84413e-20
chr19:18629224-18629419	1.45489	0.160182	1.05866e-19	4.93858e-18
chr19:18629676-18630297	3.02686	0.159529	2.81408e-80	3.00321e-77
chr19:18637940-18638179	1.45864	0.188981	1.1777e-14	3.17557e-13
chr19:18875231-18875555	1.29288	0.2483	1.9198e-07	1.71892e-06
chr19:18893792-18895253	1.95726	0.0853622	2.39081e-116	6.92551e-113
chr19:19137416-19137583	1.8313	0.254828	6.65147e-13	1.4232e-11
chr19:19137774-19137907	1.38974	0.196322	1.4532e-12	2.93686e-11
chr19:19213216-19213546	1.87568	0.165704	1.05148e-29	1.00413e-27
chr19:19784986-19785076	1.10441	0.233804	2.31638e-06	1.63808e-05
chr19:2004033-2004271	1.02119	0.249135	4.15018e-05	0.000219721
chr19:2049298-2050428	1.05075	0.105462	2.20532e-23	1.36472e-21
chr19:21286725-21286807	1.47506	0.221911	2.99006e-11	5.02177e-10
chr19:2302981-2303371	1.03416	0.0879203	6.08817e-32	6.76805e-30
chr19:2654102-2654434	1.40752	0.128309	5.33928e-28	4.54257e-26
chr19:2668602-2668776	1.39253	0.169731	2.31872e-16	7.53069e-15
chr19:2679505-2679761	3.61513	0.29017	1.25498e-35	1.75903e-33
chr19:2700811-2701303	1.9279	0.14117	1.84589e-42	3.92613e-40
chr19:2701377-2701805	1.89644	0.162003	1.18444e-31	1.29587e-29
chr19:2719847-2720287	1.14047	0.114349	1.98831e-23	1.23545e-21
chr19:30550669-30551035	1.49666	0.218322	7.11716e-12	1.31556e-10
chr19:3251659-3251682	1.34372	0.267218	4.94212e-07	4.05495e-06
chr19:32573238-32573580	1.34336	0.145108	2.09028e-20	1.03042e-18
chr19:3364043-3364392	1.09287	0.132889	1.96874e-16	6.43874e-15
chr19:3398672-3398896	1.1927	0.106973	7.19499e-29	6.55207e-27
chr19:35147149-35147421	1.11712	0.201923	3.15885e-08	3.27409e-07
chr19:35293426-35293645	1.11454	0.103434	4.49978e-27	3.6064e-25
chr19:35853235-35853361	1.08566	0.205444	1.26072e-07	1.17157e-06
chr19:35882227-35882458	1.23736	0.183944	1.73369e-11	3.03401e-10
chr19:37304043-37304457	1.0134	0.0979044	4.14445e-25	2.8945e-23
chr19:37462382-37462425	1.02342	0.257964	7.26881e-05	0.000364075
chr19:37658288-37658392	1.44845	0.268273	6.69549e-08	6.56078e-07
chr19:38310270-38310412	1.20981	0.208577	6.61836e-09	7.74681e-08
chr19:3923613-3923784	1.03383	0.306987	0.000758077	0.00290663
chr19:4123183-4123354	1.16115	0.171693	1.35226e-11	2.40104e-10
chr19:41995360-41995624	1.13989	0.139859	3.6326e-16	1.15091e-14
chr19:41996021-41996293	1.5415	0.167212	3.00363e-20	1.46054e-18
chr19:42071121-42071575	1.01612	0.123547	1.95923e-16	6.41107e-15
chr19:427178-427356	1.04698	0.10497	1.97965e-23	1.23133e-21
chr19:43636504-43636960	1.23519	0.113137	9.49474e-28	7.92284e-26
chr19:43936273-43936555	1.61276	0.160607	1.00008e-23	6.32387e-22
chr19:44245432-44245693	1.48751	0.22593	4.58166e-11	7.50625e-10
chr19:445179-445348	1.08154	0.193267	2.19239e-08	2.33811e-07
chr19:45931234-45931702	1.03688	0.145395	9.92909e-13	2.07203e-11
chr19:46000890-46001179	1.58984	0.11474	1.1685e-43	2.6823e-41
chr19:46427555-46427842	1.47745	0.134029	2.9483e-28	2.58426e-26
chr19:464839-465174	1.08603	0.202234	7.86546e-08	7.61158e-07
chr19:46530199-46530368	1.0581	0.195612	6.33237e-08	6.22402e-07
chr19:46579381-46579557	2.10965	0.333013	2.37292e-10	3.50017e-09
chr19:46864037-46864341	1.08891	0.163681	2.87899e-11	4.84995e-10
chr19:47047841-47048281	1.63003	0.0836312	1.3176e-84	1.78114e-81
chr19:47420374-47420515	1.16338	0.187274	5.22513e-10	7.34913e-09
chr19:47458351-47459225	1.61844	0.111111	4.62068e-48	1.27764e-45
chr19:47469753-47470184	1.1757	0.111578	5.83413e-26	4.33329e-24
chr19:47470669-47471081	1.8769	0.118243	9.70219e-57	4.30798e-54
chr19:4763100-4763343	1.98031	0.23658	5.73454e-17	1.99907e-15
chr19:47774069-47774366	1.4289	0.125674	5.9074e-30	5.78668e-28
chr19:48092870-48093176	1.17085	0.202827	7.80244e-09	9.0114e-08
chr19:48107930-48108042	1.40145	0.293801	1.84175e-06	1.33407e-05
chr19:48393125-48393776	1.36863	0.0770443	1.33735e-70	1.05652e-67
chr19:485856-486161	1.17396	0.119413	8.2711e-23	4.96192e-21
chr19:49113745-49113957	1.36335	0.181157	5.23977e-14	1.29833e-12
chr19:49439817-49440204	1.25899	0.11507	7.33436e-28	6.16238e-26
chr19:49702617-49703017	1.33746	0.109716	3.50775e-34	4.53035e-32
chr19:50500378-50501038	1.67436	0.0994069	1.17103e-63	6.91599e-61
chr19:50679191-50679675	1.00633	0.0930616	2.96764e-27	2.41343e-25
chr19:50695292-50695583	2.52135	0.0930265	8.92831e-162	1.35779e-157
chr19:51691339-51692117	1.16734	0.0968938	1.99633e-33	2.4733e-31
chr19:52528593-52528765	1.54053	0.154649	2.2482e-23	1.38984e-21
chr19:52733921-52734270	1.87599	0.120833	2.33596e-54	8.93702e-52
chr19:53131810-53132126	1.26097	0.102102	4.86969e-35	6.58284e-33
chr19:5339369-5339819	1.61634	0.123406	3.39302e-39	5.78881e-37
chr19:53908181-53908492	1.0235	0.134797	3.12894e-14	7.99062e-13
chr19:53960308-53960643	1.37233	0.134551	1.99624e-24	1.33443e-22
chr19:54113091-54113301	1.09023	0.206823	1.35444e-07	1.25159e-06
chr19:55283184-55283652	3.59258	0.123569	7.79962e-186	2.37229e-181
chr19:55426033-55426486	1.94915	0.155984	7.87045e-36	1.11341e-33
chr19:55449325-55449889	1.12726	0.0884256	3.19469e-37	4.89512e-35
chr19:55585715-55586101	1.60138	0.104533	5.66845e-53	2.01648e-50
chr19:56508854-56509214	1.49152	0.151776	8.60995e-23	5.16012e-21
chr19:56838057-56838389	1.64856	0.0843189	4.00909e-85	5.54266e-82
chr19:57010501-57010977	1.06399	0.117892	1.79405e-19	8.16261e-18
chr19:57465160-57465383	1.35176	0.207892	7.91439e-11	1.25408e-09
chr19:58400372-58400689	1.24013	0.131815	5.05266e-21	2.62251e-19
chr19:58427550-58427666	1.06913	0.289088	0.000217054	0.000963204
chr19:5864113-5864344	1.34532	0.224732	2.14667e-09	2.7359e-08
chr19:5865244-5865387	1.63859	0.305899	8.47817e-08	8.15263e-07
chr19:5989807-5989904	2.50125	0.29147	9.36404e-18	3.54906e-16
chr19:7254609-7254873	1.19773	0.128368	1.05476e-20	5.35576e-19
chr19:7597042-7597428	1.98614	0.159865	1.93912e-35	2.69312e-33
chr19:7600121-7600377	1.47746	0.175695	4.12759e-17	1.45895e-15
chr19:7658440-7658700	1.31477	0.237372	3.04432e-08	3.16238e-07
chr19:8161253-8161436	1.42148	0.168361	3.09049e-17	1.11241e-15
chr19:8248461-8248956	1.93961	0.215483	2.23183e-19	1.00492e-17
chr19:8609534-8610125	1.28642	0.0889481	2.08616e-47	5.54164e-45
chr19:9638149-9638495	1.12242	0.159719	2.10354e-12	4.16945e-11
chr19:9666007-9666420	1.169	0.171622	9.66208e-12	1.74875e-10
chr19:9745321-9745598	1.60169	0.24561	6.97029e-11	1.11259e-09
chr19:9875166-9875457	1.23149	0.193584	1.99785e-10	2.9809e-09
chr2:10078844-10079223	1.71529	0.129962	8.95459e-40	1.57432e-37
chr2:10190323-10190500	1.05849	0.233361	5.73719e-06	3.70723e-05
chr2:104503036-104503293	2.56761	0.157943	2.00666e-59	1.02578e-56
chr2:104813752-104814129	1.98296	0.167584	2.64661e-32	3.03766e-30
chr2:104839571-104839768	1.08893	0.327394	0.000880808	0.00331234
chr2:104843574-104843964	1.15289	0.0806308	2.23973e-46	5.77309e-44
chr2:104844403-104844890	1.06619	0.0773855	3.47673e-43	7.77549e-41
chr2:104844925-104845469	1.08082	0.0820259	1.19719e-39	2.0927e-37
chr2:104846921-104847253	1.85885	0.225822	1.84914e-16	6.05411e-15
chr2:104850100-104850841	1.27299	0.106654	7.71857e-33	9.15259e-31
chr2:104851788-104851990	2.21372	0.199838	1.61131e-28	1.433e-26
chr2:106885232-106885640	1.27316	0.209319	1.18409e-09	1.572e-08
chr2:10844085-10844462	1.41172	0.158467	5.16687e-19	2.24825e-17
chr2:10846230-10846401	1.47804	0.224549	4.63447e-11	7.58051e-10
chr2:109205268-109205282	1.02234	0.408863	0.0124033	0.032512
chr2:109436282-109436654	1.20513	0.150125	9.94934e-16	3.0186e-14
chr2:10988063-10988499	1.35465	0.234698	7.84026e-09	9.05164e-08
chr2:11407110-11407322	2.93025	0.22036	2.39193e-40	4.4226e-38
chr2:114557006-114557023	1.81143	0.365785	7.3394e-07	5.81635e-06
chr2:114662526-114662594	1.29814	0.212254	9.59677e-10	1.29384e-08
chr2:114767198-114767407	1.67329	0.261349	1.52834e-10	2.32503e-09
chr2:11482918-11483788	1.12158	0.08679	3.34028e-38	5.37547e-36
chr2:115139720-115139990	2.27743	0.20611	2.2022e-28	1.9443e-26
chr2:115162608-115162938	1.05531	0.0980938	5.42224e-27	4.30601e-25
chr2:115269668-115270054	1.69676	0.201373	3.57759e-17	1.27417e-15
chr2:118387596-118387892	1.095	0.220695	6.9911e-07	5.56279e-06
chr2:120130213-120130456	1.17963	0.241019	9.86306e-07	7.59565e-06
chr2:121969229-121969470	1.83891	0.280027	5.13704e-11	8.35315e-10
chr2:124026140-124026344	1.17976	0.181579	8.18115e-11	1.29276e-09
chr2:127025575-127026055	1.3048	0.0850598	4.14572e-53	1.48346e-50
chr2:127981472-127981789	1.2287	0.173713	1.51437e-12	3.05035e-11
chr2:130987472-130987675	1.92206	0.441002	1.3102e-05	7.80981e-05
chr2:132347187-132347591	2.10179	0.134244	3.00174e-55	1.21733e-52
chr2:132495110-132495503	1.13044	0.140317	7.85957e-16	2.4159e-14
chr2:133446981-133447389	1.10751	0.19559	1.49286e-08	1.64515e-07
chr2:133482021-133482244	1.58794	0.225617	1.9477e-12	3.8808e-11
chr2:133974022-133974265	1.62098	0.268141	1.49157e-09	1.95084e-08
chr2:133974448-133974671	2.57719	0.289649	5.70588e-19	2.46866e-17
chr2:140855491-140855500	1.71662	0.42672	5.75058e-05	0.000294456
chr2:141055885-141056256	1.06358	0.2077	3.04336e-07	2.61447e-06
chr2:141173053-141173244	1.01324	0.215061	2.46e-06	1.73019e-05
chr2:141585492-141585901	1.89044	0.17117	2.33661e-28	2.05402e-26
chr2:141691432-141691595	1.60832	0.327986	9.40837e-07	7.28236e-06
chr2:141732954-141733298	1.03913	0.194064	8.57529e-08	8.23951e-07
chr2:141815356-141815727	1.16735	0.20334	9.41837e-09	1.07633e-07
chr2:141873799-141874118	1.21359	0.213221	1.25769e-08	1.40538e-07
chr2:141923683-141924039	2.40611	0.199368	1.54672e-33	1.9241e-31
chr2:141951322-141951848	1.16932	0.201901	6.974e-09	8.13491e-08
chr2:142075195-142075451	2.31421	0.259573	4.85951e-19	2.12058e-17
chr2:142129163-142129614	1.5192	0.192746	3.22456e-15	9.34063e-14
chr2:143094715-143094956	1.27699	0.14778	5.56503e-18	2.15485e-16
chr2:14730926-14731373	1.67248	0.236937	1.67989e-12	3.37259e-11
chr2:148817306-148817566	1.30696	0.215228	1.25987e-09	1.66498e-08
chr2:148967693-148967892	2.12678	0.237138	3.00446e-19	1.34287e-17
chr2:149583618-149584007	1.72225	0.209807	2.23506e-16	7.28621e-15
chr2:150282598-150282991	1.70485	0.224305	2.94796e-14	7.54745e-13
chr2:152097241-152097652	1.94861	0.175276	1.0329e-28	9.29468e-27
chr2:152490883-152491255	1.2245	0.171083	8.22798e-13	1.74032e-11
chr2:153476689-153477009	1.28117	0.154776	1.25709e-16	4.20626e-15
chr2:154018689-154019124	1.80668	0.169519	1.60586e-26	1.24283e-24
chr2:154700289-154700471	1.81229	0.279122	8.42309e-11	1.32777e-09
chr2:155263794-155264107	2.27673	0.180808	2.33641e-36	3.38396e-34
chr2:158998529-158999002	1.65195	0.128943	1.41435e-37	2.19481e-35
chr2:159238875-159239020	1.25744	0.216751	6.58071e-09	7.70867e-08
chr2:159613877-159614265	1.3707	0.148713	3.0526e-20	1.48198e-18
chr2:161625374-161626086	2.45209	0.112002	3.01541e-106	7.05502e-103
chr2:161626114-161626258	1.41127	0.211647	2.59205e-11	4.39702e-10
chr2:161961139-161961565	1.07625	0.175467	8.58919e-10	1.16914e-08
chr2:162839311-162839816	1.8702	0.0941456	8.18367e-88	1.18529e-84
chr2:165304906-165305235	1.15946	0.136173	1.67116e-17	6.15738e-16
chr2:167406649-167407060	2.16155	0.206414	1.1629e-25	8.49225e-24
chr2:167435431-167435825	1.40534	0.178199	3.11164e-15	9.02643e-14
chr2:169828384-169828885	1.90416	0.151594	3.46193e-36	4.97854e-34
chr2:172083673-172084334	2.02153	0.138808	4.7951e-48	1.31987e-45
chr2:172093633-172094197	3.58398	0.148542	1.27926e-128	7.78184e-125
chr2:174843695-174843859	2.83747	0.201983	7.91757e-45	1.88876e-42
chr2:174844045-174844654	1.64332	0.166062	4.33837e-23	2.65233e-21
chr2:179714940-179715019	1.96967	0.38306	2.71935e-07	2.35743e-06
chr2:179720611-179720951	1.51706	0.230457	4.61562e-11	7.55384e-10
chr2:179860156-179860551	2.08671	0.148321	5.90214e-45	1.41352e-42
chr2:182680868-182681172	1.0662	0.159157	2.09826e-11	3.62817e-10
chr2:183012301-183012589	1.00475	0.208246	1.40112e-06	1.04348e-05
chr2:183123282-183123594	1.25488	0.265451	2.27468e-06	1.61347e-05
chr2:184530755-184530996	1.0208	0.219544	3.32511e-06	2.27397e-05
chr2:190210890-190211247	1.47428	0.169662	3.63986e-18	1.44906e-16
chr2:190949420-190949781	1.11092	0.219516	4.17607e-07	3.49428e-06
chr2:190950430-190950888	1.09659	0.14615	6.22678e-14	1.5255e-12
chr2:1966816-1966948	1.42155	0.276041	2.60787e-07	2.26985e-06
chr2:198414623-198414853	1.10591	0.198813	2.65862e-08	2.7908e-07
chr2:199935575-199935704	2.28505	0.216191	4.1234e-26	3.11204e-24
chr2:202023549-202023855	1.18753	0.218846	5.75277e-08	5.68927e-07
chr2:20214241-20214574	3.12041	0.133324	3.82243e-121	1.55015e-117
chr2:202157734-202157985	2.57678	0.241492	1.40252e-26	1.09241e-24
chr2:202161617-202161732	1.00248	0.310563	0.00124679	0.00448538
chr2:2026403-2026851	1.13542	0.100912	2.27429e-29	2.13829e-27
chr2:203526111-203526431	1.53805	0.185052	9.45144e-17	3.21735e-15
chr2:203996767-203996945	1.21503	0.33471	0.000283321	0.00122171
chr2:206484070-206484217	1.23622	0.23169	9.51904e-08	9.07464e-07
chr2:20648558-20648706	1.31319	0.223581	4.26901e-09	5.16689e-08
chr2:209000306-209000622	1.36846	0.201584	1.13285e-11	2.03341e-10
chr2:209424751-209425338	2.1791	0.147812	3.44321e-49	1.00699e-46
chr2:209566113-209566582	2.29215	0.192683	1.24229e-32	1.45047e-30
chr2:209582432-209582830	1.98573	0.223826	7.20164e-19	3.08727e-17
chr2:209682700-209683018	1.28194	0.153947	8.28093e-17	2.84276e-15
chr2:211777233-211777634	1.37548	0.225459	1.05554e-09	1.41244e-08
chr2:212387355-212387475	1.03528	0.269559	0.000122721	0.000580014
chr2:212503864-212504204	1.06391	0.178833	2.69537e-09	3.37788e-08
chr2:21256120-21256366	1.46021	0.178913	3.30684e-16	1.05429e-14
chr2:214575032-214575325	1.18569	0.181073	5.82519e-11	9.40425e-10
chr2:216691560-216692588	1.12791	0.0833822	1.08369e-41	2.21215e-39
chr2:216696376-216696622	1.8165	0.201559	2.01929e-19	9.13274e-18
chr2:218860984-218861211	1.03857	0.170036	1.00911e-09	1.35448e-08
chr2:221392658-221392910	1.89262	0.269223	2.06609e-12	4.09788e-11
chr2:221438850-221439219	1.08319	0.191851	1.64235e-08	1.79525e-07
chr2:221569907-221570078	1.95512	0.174087	2.88164e-29	2.68854e-27
chr2:223122936-223123237	1.30107	0.21254	9.26838e-10	1.25262e-08
chr2:223603075-223603245	1.78513	0.303243	3.93737e-09	4.80566e-08
chr2:228012160-228012299	1.18901	0.401147	0.00303642	0.00974252
chr2:230124369-230124561	1.11255	0.259699	1.83561e-05	0.000106032
chr2:231597399-231597422	1.24903	0.189849	4.73284e-11	7.72895e-10
chr2:231605571-231605766	1.07044	0.180814	3.21646e-09	3.98331e-08
chr2:231682429-231682583	1.37611	0.26613	2.33061e-07	2.04964e-06
chr2:231683307-231683623	1.87126	0.141714	8.27068e-40	1.4668e-37
chr2:231684319-231684736	1.84058	0.100826	1.8881e-74	1.71426e-71
chr2:232447638-232448219	1.33074	0.144766	3.84216e-20	1.85347e-18
chr2:232899113-232899497	1.58447	0.118935	1.71895e-40	3.20754e-38
chr2:232925284-232925496	1.05759	0.138564	2.30227e-14	5.9927e-13
chr2:233725231-233725518	1.63657	0.160793	2.48283e-24	1.64704e-22
chr2:235496483-235496796	1.10308	0.158368	3.27724e-12	6.31278e-11
chr2:235544752-235544996	1.29572	0.185229	2.64772e-12	5.16395e-11
chr2:236337805-236337848	1.33008	0.311469	1.95163e-05	0.000112178
chr2:23656635-23656784	1.53677	0.237779	1.02631e-10	1.59754e-09
chr2:236928526-236928896	1.1346	0.223066	3.64926e-07	3.09219e-06
chr2:238059976-238060373	1.09378	0.154693	1.54203e-12	3.10195e-11
chr2:239929024-239929451	1.24262	0.113448	6.40985e-28	5.40801e-26
chr2:240779411-240779935	3.06699	0.151086	1.29613e-91	2.13094e-88
chr2:240780043-240780731	1.40073	0.101962	6.03752e-43	1.32111e-40
chr2:240817392-240817700	1.40765	0.168081	5.52915e-17	1.92858e-15
chr2:240824323-240824722	1.30445	0.138473	4.50218e-21	2.35083e-19
chr2:241232154-241232555	1.90813	0.192708	4.093e-23	2.50484e-21
chr2:241486151-241486314	1.37326	0.180331	2.63266e-14	6.78877e-13
chr2:24403495-24403735	1.99925	0.471161	2.20328e-05	0.000125131
chr2:25049950-25050272	1.11338	0.246091	6.06024e-06	3.89159e-05
chr2:25256036-25256418	1.32006	0.17209	1.70978e-14	4.52995e-13
chr2:25321977-25322565	1.10391	0.133672	1.47687e-16	4.87993e-15
chr2:2613312-2613669	1.95188	0.0843275	1.57981e-118	5.33895e-115
chr2:26757938-26758314	1.21841	0.204299	2.46342e-09	3.10767e-08
chr2:26760662-26760843	1.20246	0.218944	3.97269e-08	4.04931e-07
chr2:26849031-26849394	1.33225	0.0997047	1.00847e-40	1.91707e-38
chr2:26850169-26850366	1.72903	0.132809	9.55185e-39	1.58756e-36
chr2:2696330-2696529	2.44496	0.175915	6.46778e-44	1.50168e-41
chr2:27801946-27802023	1.46857	0.188863	7.4944e-15	2.07506e-13
chr2:28600239-28600487	1.18769	0.194318	9.83245e-10	1.3221e-08
chr2:29280799-29281186	2.01081	0.266923	4.94667e-14	1.23173e-12
chr2:29500671-29501058	1.48821	0.187697	2.21356e-15	6.51441e-14
chr2:30226633-30226758	1.09728	0.221302	7.11144e-07	5.65189e-06
chr2:3196233-3196473	1.66557	0.182826	8.22791e-20	3.87393e-18
chr2:3266199-3266479	1.17084	0.152684	1.74241e-14	4.61239e-13
chr2:3303695-3303787	1.27349	0.117439	2.13314e-27	1.76306e-25
chr2:37264168-37264544	1.21791	0.162371	6.34223e-14	1.55128e-12
chr2:37515838-37516014	1.5815	0.206101	1.67453e-14	4.44431e-13
chr2:38142275-38142740	1.00283	0.180079	2.56445e-08	2.69846e-07
chr2:39666858-39667353	2.92771	0.138217	1.40088e-99	2.58234e-96
chr2:40450820-40451179	1.51125	0.195725	1.15163e-14	3.11078e-13
chr2:43128673-43128845	1.14799	0.279649	4.04125e-05	0.000214551
chr2:43591436-43591512	1.37927	0.243893	1.55638e-08	1.70864e-07
chr2:44044251-44044306	1.24869	0.404641	0.00202917	0.00686252
chr2:47069453-47070007	1.29809	0.140591	2.62942e-20	1.28371e-18
chr2:47556932-47557320	1.49289	0.209298	9.83016e-13	2.0542e-11
chr2:47569428-47569560	1.70799	0.229404	9.6699e-14	2.31313e-12
chr2:50284053-50284286	1.75965	0.164787	1.28556e-26	1.00516e-24
chr2:50284306-50284621	1.70409	0.166242	1.1748e-24	7.99373e-23
chr2:50680759-50680985	1.32041	0.240758	4.14924e-08	4.21303e-07
chr2:50784893-50785222	1.81163	0.18631	2.3882e-22	1.38623e-20
chr2:50795235-50795526	1.71576	0.205226	6.25221e-17	2.17082e-15
chr2:50804367-50804708	1.28733	0.225556	1.14751e-08	1.29124e-07
chr2:50838466-50838630	2.94034	0.266808	3.04615e-28	2.66619e-26
chr2:50974963-50975234	1.40912	0.259043	5.33591e-08	5.31416e-07
chr2:51017400-51017541	1.24476	0.182789	9.77156e-12	1.76751e-10
chr2:53791902-53792237	1.38186	0.148536	1.36308e-20	6.83572e-19
chr2:54043282-54043418	1.8063	0.299747	1.68003e-09	2.1786e-08
chr2:54455015-54455440	1.13742	0.121759	9.49652e-21	4.83821e-19
chr2:54725545-54725890	1.16755	0.198789	4.27115e-09	5.16846e-08
chr2:55022448-55023131	1.01762	0.135208	5.21736e-14	1.29331e-12
chr2:55137609-55137960	1.48519	0.119397	1.6044e-35	2.23335e-33
chr2:55520626-55520870	1.18021	0.15483	2.48534e-14	6.43069e-13
chr2:55539934-55540200	1.69467	0.192768	1.47865e-18	6.13561e-17
chr2:5690296-5690457	1.1536	0.182489	2.59072e-10	3.79658e-09
chr2:5979642-5979928	1.18946	0.129169	3.30495e-20	1.60194e-18
chr2:60467733-60468155	1.86587	0.231779	8.26438e-16	2.53648e-14
chr2:60554420-60555705	1.01287	0.0846244	5.16746e-33	6.22459e-31
chr2:60568431-60568592	1.55285	0.298117	1.89993e-07	1.70389e-06
chr2:61671000-61671396	1.11617	0.215338	2.17918e-07	1.92789e-06
chr2:61854489-61854931	1.03977	0.125441	1.14285e-16	3.86012e-15
chr2:62205688-62205885	1.46941	0.16965	4.65879e-18	1.81433e-16
chr2:64018061-64018468	1.30604	0.181112	5.5451e-13	1.20212e-11
chr2:68284865-68285268	1.2538	0.164282	2.31153e-14	6.01166e-13
chr2:68732175-68732403	1.00875	0.224691	7.1395e-06	4.5108e-05
chr2:69351853-69351865	1.05782	0.223765	2.27449e-06	1.61347e-05
chr2:6960796-6961021	1.02068	0.178577	1.09289e-08	1.23389e-07
chr2:70118890-70118987	1.2747	0.235187	5.96213e-08	5.88197e-07
chr2:72752980-72753368	1.08721	0.205423	1.20642e-07	1.12557e-06
chr2:73833050-73833376	1.18303	0.227776	2.06033e-07	1.83395e-06
chr2:73998461-73998934	1.47244	0.140888	1.44852e-25	1.04278e-23
chr2:76581325-76581429	1.10658	0.207155	9.20371e-08	8.79471e-07
chr2:77236212-77236462	1.17866	0.286192	3.8149e-05	0.000203851
chr2:77383404-77383887	1.92361	0.198991	4.17223e-22	2.37197e-20
chr2:80033970-80034152	1.29684	0.307854	2.52546e-05	0.000140941
chr2:80305981-80306341	2.24127	0.243638	3.6064e-20	1.74389e-18
chr2:8031061-8031341	1.08853	0.191457	1.30432e-08	1.45264e-07
chr2:8121766-8122136	1.2751	0.247818	2.67084e-07	2.31835e-06
chr2:85728333-85728709	1.10112	0.227716	1.32816e-06	9.93525e-06
chr2:85886480-85886963	1.04306	0.125617	1.01091e-16	3.43162e-15
chr2:85905123-85905908	2.3149	0.177032	4.50691e-39	7.61555e-37
chr2:86225592-86225775	1.72115	0.190409	1.57737e-19	7.20907e-18
chr2:8663802-8664094	2.39413	0.244895	1.42528e-22	8.37695e-21
chr2:869193-869554	1.56865	0.167888	9.32387e-21	4.76222e-19
chr2:95296063-95296421	1.84364	0.174076	3.27875e-26	2.49624e-24
chr2:95297706-95298025	2.14325	0.184979	4.82815e-31	5.02913e-29
chr2:95819263-95819620	1.60756	0.217529	1.46727e-13	3.43555e-12
chr2:95915245-95915515	1.47398	0.378624	9.90208e-05	0.000479505
chr2:9675498-9675848	1.20887	0.147569	2.57186e-16	8.28281e-15
chr2:9675941-9676165	2.49338	0.176081	1.61089e-45	3.9673e-43
chr2:96924253-96924592	1.83836	0.164917	7.39568e-29	6.71473e-27
chr2:96928314-96928555	1.30586	0.191526	9.2191e-12	1.67505e-10
chr2:98149403-98149669	2.17854	0.184382	3.25301e-32	3.67813e-30
chr2:99158427-99158691	1.82951	0.277295	4.1762e-11	6.88088e-10
chr20:10251980-10252149	2.2786	0.22797	1.59979e-23	1.00017e-21
chr20:1186645-1187031	1.21653	0.132988	5.8183e-20	2.76727e-18
chr20:15301598-15301618	1.01442	0.220161	4.07331e-06	2.72308e-05
chr20:16581602-16581906	1.03345	0.16165	1.62537e-10	2.46382e-09
chr20:1861820-1861944	2.72829	0.180379	1.10268e-51	3.68554e-49
chr20:1892714-1892729	1.69723	0.312692	5.70592e-08	5.65396e-07
chr20:19835882-19836160	1.20839	0.119709	5.84879e-24	3.76894e-22
chr20:1992803-1993075	1.12402	0.193498	6.28689e-09	7.39439e-08
chr20:20412740-20413129	1.11556	0.218537	3.31382e-07	2.82963e-06
chr20:21512594-21513080	2.02253	0.0949537	1.1322e-100	2.29575e-97
chr20:21595796-21596110	1.26147	0.151758	9.38101e-17	3.19516e-15
chr20:22377946-22378218	1.28214	0.179862	1.01503e-12	2.11457e-11
chr20:24571274-24571540	1.15412	0.232947	7.25475e-07	5.75601e-06
chr20:24622381-24622738	2.33365	0.200913	3.44965e-31	3.62428e-29
chr20:24792010-24792310	1.48838	0.184092	6.21893e-16	1.92914e-14
chr20:2559196-2559268	1.83794	0.217657	3.06187e-17	1.10276e-15
chr20:25690661-25691201	1.00239	0.154959	9.88254e-11	1.54243e-09
chr20:25853690-25854097	1.24691	0.0978799	3.57879e-37	5.46989e-35
chr20:25865545-25865926	2.16154	0.10438	2.9168e-95	5.06949e-92
chr20:29463513-29463918	1.02175	0.243167	2.64755e-05	0.000147
chr20:30284101-30284257	1.7508	0.108355	9.97691e-59	4.8944e-56
chr20:31054616-31054929	1.81888	0.449086	5.118e-05	0.000265824
chr20:31055191-31055533	2.27152	0.373517	1.19115e-09	1.58069e-08
chr20:31067010-31067363	1.69617	0.390719	1.41728e-05	8.38742e-05
chr20:31228423-31228822	1.91239	0.377714	4.12568e-07	3.45545e-06
chr20:31969846-31970226	1.14853	0.165651	4.10784e-12	7.84566e-11
chr20:3354503-3354739	1.75925	0.230758	2.46322e-14	6.38433e-13
chr20:36049699-36050074	1.38974	0.1179	4.53229e-32	5.09619e-30
chr20:3725952-3726210	1.64142	0.163184	8.40946e-24	5.34541e-22
chr20:37411579-37412025	1.0472	0.131135	1.3974e-15	4.18538e-14
chr20:37412163-37412458	1.38591	0.12591	3.53025e-28	3.07223e-26
chr20:37421842-37422327	1.03094	0.086292	6.72389e-33	8.00433e-31
chr20:37884653-37884950	1.93682	0.11675	8.31431e-62	4.59789e-59
chr20:37902063-37902507	1.48738	0.122433	5.83922e-34	7.40011e-32
chr20:37906016-37906131	1.01932	0.215787	2.3159e-06	1.63808e-05
chr20:38725356-38725785	1.63597	0.12256	1.21109e-40	2.28086e-38
chr20:38872716-38872868	2.32603	0.172002	1.14009e-41	2.31176e-39
chr20:400515-400658	1.32595	0.292747	5.91695e-06	3.81084e-05
chr20:41906235-41906566	2.04431	0.336403	1.22475e-09	1.62175e-08
chr20:43448989-43449127	1.50686	0.234593	1.3335e-10	2.0438e-09
chr20:43527129-43527326	1.74512	0.210969	1.31782e-16	4.39498e-15
chr20:44019700-44020014	1.63007	0.135483	2.42756e-33	2.95934e-31
chr20:45402152-45402278	1.59812	0.258523	6.34005e-10	8.8315e-09
chr20:45405054-45405444	1.05818	0.196388	7.11661e-08	6.94435e-07
chr20:46413771-46414080	1.06017	0.177287	2.232e-09	2.83455e-08
chr20:46580647-46581021	1.1529	0.122248	4.06853e-21	2.13356e-19
chr20:46638193-46638331	1.22842	0.215698	1.23322e-08	1.38028e-07
chr20:46690234-46690459	1.63783	0.203734	9.05399e-16	2.76765e-14
chr20:47791980-47792337	1.43842	0.169575	2.20393e-17	8.03759e-16
chr20:50470251-50470618	1.71188	0.13583	2.02972e-36	2.96091e-34
chr20:50790357-50790597	1.56683	0.161197	2.47804e-22	1.43427e-20
chr20:51021438-51021932	1.06714	0.150636	1.39793e-12	2.83458e-11
chr20:51656217-51656616	1.62825	0.196867	1.33078e-16	4.43576e-15
chr20:52461060-52461299	1.76073	0.276276	1.85285e-10	2.78093e-09
chr20:57457199-57457577	1.80202	0.166503	2.68592e-27	2.19606e-25
chr20:57544905-57545177	1.47297	0.162741	1.41647e-19	6.50303e-18
chr20:57908496-57909082	2.50458	0.159571	1.61778e-55	6.6494e-53
chr20:58550653-58550887	1.97842	0.186608	2.91747e-26	2.23236e-24
chr20:59861460-59861788	2.01555	0.177533	7.15711e-30	6.95486e-28
chr20:59884079-59884257	1.15879	0.279922	3.47795e-05	0.000187742
chr20:60064046-60064410	3.59646	0.210696	2.50438e-65	1.58691e-62
chr20:60750295-60750517	1.09097	0.230045	2.11156e-06	1.50903e-05
chr20:61161877-61162087	1.46685	0.150194	1.56946e-22	9.1888e-21
chr20:61671968-61672097	1.01658	0.257433	7.85065e-05	0.000389212
chr20:62360250-62360683	1.69822	0.169335	1.13963e-23	7.15428e-22
chr20:62369209-62369510	1.45058	0.0928594	5.21766e-55	2.08813e-52
chr20:62733324-62733566	1.92813	0.167081	8.28707e-31	8.51539e-29
chr20:62804076-62804181	1.59658	0.165007	3.81815e-22	2.18702e-20
chr20:63456439-63456602	1.68027	0.186649	2.21107e-19	9.96306e-18
chr20:63465611-63465795	1.6998	0.169359	1.05192e-23	6.63789e-22
chr20:63474173-63474370	1.39037	0.1682	1.38297e-16	4.59711e-15
chr20:63500492-63500688	1.45149	0.155804	1.20634e-20	6.06972e-19
chr20:63693447-63693791	1.3021	0.150015	3.9659e-18	1.56351e-16
chr20:63948643-63949958	1.26537	0.0966001	3.33584e-39	5.72609e-37
chr20:64090055-64090719	1.39606	0.111383	4.87134e-36	6.97243e-34
chr20:64095535-64095720	2.41434	0.26051	1.90101e-20	9.40166e-19
chr20:64115467-64115629	1.68989	0.113662	5.34023e-50	1.63242e-47
chr20:64328063-64328371	2.42681	0.101623	4.88139e-126	2.4745e-122
chr20:64328973-64329194	1.60133	0.184638	4.21731e-18	1.65299e-16
chr20:7834528-7834821	1.47447	0.287273	2.8572e-07	2.46603e-06
chr20:9837755-9838038	1.32775	0.211399	3.36932e-10	4.86838e-09
chr21:10660051-10660357	2.55781	0.30906	1.273e-16	4.25484e-15
chr21:16071833-16072239	3.45205	0.208315	1.12458e-61	6.16299e-59
chr21:16085603-16085767	1.17239	0.197213	2.76828e-09	3.46283e-08
chr21:16280022-16280802	1.2858	0.121421	3.32902e-26	2.52818e-24
chr21:16305809-16306238	1.24859	0.12092	5.39128e-25	3.73102e-23
chr21:16309507-16310026	1.63597	0.109522	1.8812e-50	5.86847e-48
chr21:16534589-16535486	1.08757	0.129729	5.14167e-17	1.80377e-15
chr21:16587080-16587433	1.21676	0.0905903	3.95512e-41	7.76109e-39
chr21:21097090-21097245	1.39088	0.313832	9.34037e-06	5.75668e-05
chr21:25608236-25608530	1.30125	0.134265	3.27392e-22	1.88238e-20
chr21:26105392-26105822	1.68472	0.181521	1.67669e-20	8.33972e-19
chr21:26171696-26171880	2.44776	0.182939	7.89141e-41	1.51912e-38
chr21:26278616-26278785	2.86211	0.191926	2.73145e-50	8.43435e-48
chr21:27813829-27814122	1.27272	0.131583	3.95001e-22	2.25618e-20
chr21:29002369-29002944	1.0312	0.0856216	2.09483e-33	2.5848e-31
chr21:29702305-29702316	1.29274	0.183671	1.94545e-12	3.87757e-11
chr21:31174384-31174434	1.00776	0.151933	3.29184e-11	5.4922e-10
chr21:31347566-31347746	1.24914	0.243235	2.81335e-07	2.43026e-06
chr21:31358870-31359092	1.4792	0.172369	9.35473e-18	3.54774e-16
chr21:34977563-34977844	1.18731	0.120433	6.28612e-23	3.8011e-21
chr21:35473563-35473971	1.08483	0.161119	1.66084e-11	2.91322e-10
chr21:36910543-36910695	1.28721	0.171012	5.19153e-14	1.28795e-12
chr21:36918184-36918443	1.288	0.209043	7.20847e-10	9.9704e-09
chr21:40592991-40593252	1.08133	0.210541	2.80711e-07	2.42522e-06
chr21:40603371-40603714	1.31028	0.175314	7.7847e-14	1.88066e-12
chr21:40616739-40617068	1.20236	0.229432	1.60039e-07	1.45761e-06
chr21:40636385-40636779	1.06319	0.174113	1.01951e-09	1.36784e-08
chr21:40839487-40839542	1.01099	0.422181	0.0166343	0.041667
chr21:40840608-40840953	1.07499	0.131013	2.30146e-16	7.48263e-15
chr21:40841170-40841354	1.18558	0.283035	2.80418e-05	0.00015461
chr21:40841492-40841711	1.20716	0.112179	5.2593e-27	4.18207e-25
chr21:40843510-40843850	1.8487	0.152046	5.15035e-34	6.54073e-32
chr21:40845698-40846211	1.7054	0.131038	1.01094e-38	1.67385e-36
chr21:40847443-40847868	1.6009	0.152328	7.80673e-26	5.76324e-24
chr21:42652607-42653234	1.15798	0.097948	2.98983e-32	3.40588e-30
chr21:45075565-45075807	1.16387	0.180777	1.20917e-10	1.86356e-09
chr21:45322781-45323239	1.37343	0.0922663	4.09678e-50	1.25864e-47
chr21:45410369-45410633	1.05521	0.134254	3.84685e-15	1.10391e-13
chr21:45573349-45573758	1.5744	0.133246	3.23442e-32	3.66393e-30
chr21:45816051-45816230	1.54543	0.168991	5.96235e-20	2.83356e-18
chr21:6366618-6366891	1.38839	0.237943	5.38066e-09	6.39779e-08
chr21:6369210-6369614	1.19765	0.104815	3.09201e-30	3.06835e-28
chr21:7258013-7258395	1.4103	0.315299	7.71638e-06	4.84062e-05
chr21:9249144-9249514	1.16738	0.346482	0.000753815	0.00289127
chr22:17564190-17564397	1.89776	0.143522	6.48488e-40	1.16366e-37
chr22:17866311-17866715	1.61176	0.145199	1.24955e-28	1.11453e-26
chr22:18044776-18044973	1.17463	0.143135	2.27751e-16	7.41268e-15
chr22:23071528-23071751	1.25527	0.169762	1.42143e-13	3.33019e-12
chr22:23556845-23556997	1.49667	0.14766	3.82812e-24	2.50665e-22
chr22:24956174-24956447	1.11696	0.205981	5.87274e-08	5.79943e-07
chr22:25487536-25487651	1.25393	0.240733	1.90048e-07	1.70391e-06
chr22:26278421-26278709	1.69368	0.225841	6.40904e-14	1.56699e-12
chr22:26306613-26306935	2.11734	0.218275	3.00607e-22	1.73494e-20
chr22:26623986-26624294	2.81611	0.207544	6.13879e-42	1.2745e-39
chr22:26628763-26629078	2.20461	0.231139	1.45537e-21	7.90463e-20
chr22:26658793-26659339	1.74384	0.129319	1.92248e-41	3.83431e-39
chr22:26751309-26751612	1.19798	0.117484	2.0468e-24	1.36673e-22
chr22:27147190-27147534	2.90757	0.241461	2.14863e-33	2.62985e-31
chr22:28441804-28442245	1.04409	0.123293	2.48963e-17	9.02004e-16
chr22:30412343-30412734	1.03061	0.158422	7.74551e-11	1.22892e-09
chr22:30947110-30947490	1.85046	0.151679	3.1135e-34	4.04696e-32
chr22:31926971-31927258	1.36862	0.124017	2.56981e-28	2.25576e-26
chr22:32219064-32219532	1.09402	0.176488	5.68806e-10	7.96158e-09
chr22:32825404-32825691	1.49498	0.207319	5.55378e-13	1.20357e-11
chr22:32895108-32895135	1.59929	0.237277	1.58196e-11	2.7848e-10
chr22:33921553-33921766	1.22992	0.132217	1.37412e-20	6.87977e-19
chr22:35516841-35516985	1.77086	0.209837	3.19379e-17	1.14824e-15
chr22:35539521-35539903	1.76727	0.198537	5.50984e-19	2.38894e-17
chr22:35914609-35914937	1.26972	0.118244	6.74085e-27	5.31845e-25
chr22:37211485-37211611	1.10652	0.121903	1.11544e-19	5.18755e-18
chr22:37401264-37401654	1.02725	0.141419	3.76216e-13	8.31599e-12
chr22:38020077-38020180	1.53371	0.188239	3.70998e-16	1.17359e-14
chr22:38050259-38050576	1.06934	0.112506	2.00501e-21	1.08319e-19
chr22:38451280-38451606	1.01151	0.167137	1.43055e-09	1.87749e-08
chr22:38842102-38842197	1.20727	0.191562	2.93337e-10	4.26686e-09
chr22:39241805-39242396	1.00651	0.0762441	8.63847e-40	1.52315e-37
chr22:39458786-39458929	1.2633	0.155899	5.34752e-16	1.66647e-14
chr22:39562129-39562300	1.17077	0.162194	5.26352e-13	1.14474e-11
chr22:39562925-39563379	1.4171	0.133287	2.11612e-26	1.6315e-24
chr22:42341260-42341534	1.32527	0.13975	2.46811e-21	1.31584e-19
chr22:42389404-42389497	1.67517	0.219656	2.41566e-14	6.26373e-13
chr22:42608778-42609244	1.07435	0.11367	3.34057e-21	1.76398e-19
chr22:43310426-43310592	1.14449	0.19742	6.74204e-09	7.87944e-08
chr22:44607724-44607843	1.27707	0.218802	5.32574e-09	6.33744e-08
chr22:44609249-44609407	1.02132	0.25566	6.4738e-05	0.000328173
chr22:45006095-45006385	1.93016	0.157921	2.36322e-34	3.09155e-32
chr22:45239735-45240052	2.03634	0.17121	1.27435e-32	1.48222e-30
chr22:46604389-46604709	2.06105	0.190842	3.45105e-27	2.78423e-25
chr22:46660209-46660486	1.01635	0.147001	4.71483e-12	8.95156e-11
chr22:47142724-47142938	2.78838	0.176581	3.59188e-56	1.53503e-53
chr22:48524360-48524667	1.12025	0.162086	4.79652e-12	9.08397e-11
chr22:48611497-48611833	1.46026	0.148987	1.11142e-22	6.58956e-21
chr22:48629912-48630457	1.12309	0.0898859	7.99134e-36	1.12789e-33
chr22:49648099-49648142	1.20225	0.207495	6.86868e-09	8.01975e-08
chr22:49937077-49937456	1.04328	0.0980865	2.01874e-26	1.5584e-24
chr22:50671289-50671959	1.31706	0.106755	5.71093e-35	7.68587e-33
chr22:50673058-50674089	1.31437	0.0866707	6.01869e-52	2.04538e-49
chr22:50700444-50700760	1.45337	0.106757	3.31469e-42	6.95295e-40
chr3:10468548-10468997	1.25736	0.157159	1.23878e-15	3.71947e-14
chr3:10489302-10489471	1.64865	0.23117	9.90741e-13	2.06821e-11
chr3:10504082-10504597	1.43348	0.12296	2.0866e-31	2.23862e-29
chr3:10703019-10703450	1.13278	0.129386	2.03951e-18	8.33772e-17
chr3:107045988-107046089	2.09119	0.190453	4.76244e-28	4.0746e-26
chr3:112463543-112463720	1.5598	0.161291	4.01429e-22	2.2886e-20
chr3:114384335-114384523	1.1636	0.155992	8.69446e-14	2.08801e-12
chr3:114451202-114451914	1.54394	0.1266	3.28658e-34	4.26282e-32
chr3:11560009-11560041	1.22275	0.206041	2.94709e-09	3.66839e-08
chr3:115625064-115625474	1.94716	0.16904	1.0586e-30	1.08593e-28
chr3:115839415-115839972	1.24674	0.172571	5.03028e-13	1.09559e-11
chr3:11591398-11591816	1.45987	0.115313	9.84609e-37	1.46442e-34
chr3:115920620-115921171	1.53412	0.189196	5.1177e-16	1.59731e-14
chr3:115977725-115977922	1.28799	0.187578	6.58327e-12	1.22243e-10
chr3:115999063-115999199	1.38649	0.172675	9.78726e-16	2.97239e-14
chr3:116402245-116402436	1.35181	0.204461	3.80255e-11	6.29766e-10
chr3:116419659-116420052	1.38394	0.171204	6.29172e-16	1.94973e-14
chr3:116426896-116427071	2.83809	0.267206	2.37095e-26	1.82335e-24
chr3:116439014-116439333	1.11158	0.156507	1.22581e-12	2.51322e-11
chr3:116639771-116640149	1.7387	0.24593	1.55074e-12	3.11844e-11
chr3:116904098-116904192	1.05231	0.287227	0.00024861	0.00108808
chr3:117296407-117296780	1.06429	0.237426	7.37394e-06	4.6416e-05
chr3:117660887-117661231	2.98688	0.189405	5.01785e-56	2.11973e-53
chr3:117722441-117722754	1.79081	0.222452	8.25728e-16	2.53558e-14
chr3:117724257-117724552	1.22337	0.144079	2.04886e-17	7.49003e-16
chr3:117996374-117996998	1.29233	0.0890541	1.02067e-47	2.74727e-45
chr3:118896724-118896964	2.05062	0.324567	2.64962e-10	3.87357e-09
chr3:121139052-121139424	1.39732	0.227898	8.71341e-10	1.18446e-08
chr3:123317088-123317348	1.09375	0.181092	1.54353e-09	2.01361e-08
chr3:123412622-123412935	2.03409	0.156297	1.01536e-38	1.67385e-36
chr3:124231039-124231336	1.71137	0.137435	1.36031e-35	1.90228e-33
chr3:125990299-125990647	1.16257	0.111139	1.31141e-25	9.51962e-24
chr3:127355245-127355480	2.08328	0.181236	1.40018e-30	1.41485e-28
chr3:12797030-12797653	1.07751	0.141793	2.98012e-14	7.62336e-13
chr3:129596835-129597028	1.27407	0.104724	4.72304e-34	6.02322e-32
chr3:129633726-129633867	1.57087	0.299115	1.50675e-07	1.38017e-06
chr3:129940193-129940491	1.00056	0.154614	9.71575e-11	1.51933e-09
chr3:130821043-130821465	1.49766	0.23394	1.53462e-10	2.33322e-09
chr3:133068670-133068755	1.15845	0.222205	1.85381e-07	1.66671e-06
chr3:133260376-133260542	1.23834	0.131991	6.47415e-21	3.34037e-19
chr3:134602228-134602350	1.05094	0.161145	6.95094e-11	1.11009e-09
chr3:13579176-13579319	1.74759	0.343672	3.67532e-07	3.10821e-06
chr3:136912809-136912992	1.28994	0.112538	2.04098e-30	2.04539e-28
chr3:13698619-13698749	1.22961	0.168266	2.72124e-13	6.14006e-12
chr3:13895459-13895679	1.25658	0.0847471	9.74441e-50	2.93447e-47
chr3:147028012-147028035	1.46266	0.291973	5.45539e-07	4.44253e-06
chr3:147355189-147355303	1.67453	0.226135	1.31169e-13	3.09268e-12
chr3:147407686-147407968	1.93173	0.179412	4.92773e-27	3.93901e-25
chr3:147424414-147424754	1.40089	0.128075	7.58483e-28	6.36404e-26
chr3:149436212-149436466	1.07607	0.25806	3.04798e-05	0.000166618
chr3:15243972-15244680	1.01441	0.158636	1.61013e-10	2.44254e-09
chr3:152691803-152691956	1.89084	0.362013	1.75918e-07	1.58726e-06
chr3:15401534-15401913	2.63314	0.192163	9.788e-43	2.11891e-40
chr3:155747438-155747584	1.10644	0.320971	0.000566478	0.00225137
chr3:15860368-15860806	1.14782	0.104549	4.83505e-28	4.13091e-26
chr3:159303579-159303808	1.41695	0.201515	2.04351e-12	4.05708e-11
chr3:159313433-159313734	1.30875	0.1822	6.81922e-13	1.45551e-11
chr3:159822390-159822689	1.24812	0.232501	7.95115e-08	7.68472e-07
chr3:161364642-161364835	1.34687	0.315276	1.93696e-05	0.000111421
chr3:165192566-165193403	1.20636	0.0874714	2.86933e-43	6.44075e-41
chr3:165193944-165194782	1.95287	0.115126	1.54514e-64	9.59106e-62
chr3:16605940-16606191	1.32543	0.157476	3.87168e-17	1.37489e-15
chr3:167750400-167750785	1.07798	0.195202	3.34476e-08	3.45266e-07
chr3:167814385-167814602	1.32512	0.270452	9.60066e-07	7.41234e-06
chr3:170470403-170470877	2.27054	0.155843	4.39729e-48	1.22142e-45
chr3:170732891-170732991	1.05175	0.27151	0.00010719	0.000514516
chr3:171457306-171457734	1.79632	0.185651	3.82198e-22	2.18716e-20
chr3:172710062-172710324	1.79177	0.181901	6.83891e-23	4.12307e-21
chr3:173932504-173932966	1.23248	0.140952	2.25106e-18	9.14114e-17
chr3:174071715-174072117	1.34943	0.228418	3.46857e-09	4.27551e-08
chr3:17501371-17501527	1.28742	0.277854	3.5963e-06	2.43941e-05
chr3:179832277-179832488	1.00695	0.14899	1.39443e-11	2.47446e-10
chr3:179924449-179924723	1.10813	0.230446	1.51962e-06	1.12321e-05
chr3:179977272-179977534	1.16908	0.193272	1.45876e-09	1.91163e-08
chr3:181696243-181696654	2.48387	0.138782	1.2321e-71	1.02671e-68
chr3:181700357-181701014	2.6805	0.129382	2.39979e-95	4.29358e-92
chr3:181725374-181725711	1.94621	0.127746	2.06923e-52	7.15189e-50
chr3:181729135-181729528	1.00569	0.167598	1.96579e-09	2.52493e-08
chr3:181756140-181756406	1.32109	0.245575	7.4653e-08	7.25782e-07
chr3:182500374-182500550	1.11599	0.147494	3.84029e-14	9.70943e-13
chr3:182928073-182928327	1.21116	0.203739	2.77014e-09	3.46372e-08
chr3:184262462-184262919	1.88572	0.142433	5.19636e-40	9.37981e-38
chr3:184604687-184604848	1.55418	0.191676	5.13025e-16	1.6004e-14
chr3:185150990-185151288	1.0208	0.267424	0.000134986	0.000630725
chr3:185152310-185152419	1.86735	0.200358	1.16254e-20	5.86387e-19
chr3:185153331-185153774	1.53819	0.0773993	6.91172e-88	1.02548e-84
chr3:186238289-186238605	1.36161	0.229174	2.82681e-09	3.52878e-08
chr3:186824858-186825000	2.04105	0.185723	4.28096e-28	3.68338e-26
chr3:188036413-188036770	1.90096	0.189515	1.11817e-23	7.04136e-22
chr3:192410720-192410993	1.69598	0.206645	2.26389e-16	7.37625e-15
chr3:192459959-192460326	1.74771	0.232602	5.74633e-14	1.4152e-12
chr3:193897236-193897511	1.00496	0.153359	5.63857e-11	9.11992e-10
chr3:194782822-194783380	1.17513	0.0870271	1.50135e-41	3.03418e-39
chr3:194877353-194877623	1.71417	0.16369	1.1613e-25	8.49073e-24
chr3:195033526-195033552	1.10347	0.268399	3.93428e-05	0.000209403
chr3:195873217-195873616	1.37398	0.126804	2.33887e-27	1.92786e-25
chr3:196113314-196113611	1.24393	0.167538	1.13001e-13	2.67991e-12
chr3:197327760-197327947	1.70626	0.173775	9.34303e-23	5.56656e-21
chr3:197329431-197329725	1.61697	0.200228	6.71283e-16	2.076e-14
chr3:21681293-21681509	1.00468	0.249507	5.65754e-05	0.000290033
chr3:21920620-21920733	1.10791	0.207745	9.65877e-08	9.192e-07
chr3:33394768-33394840	1.08761	0.193686	1.96187e-08	2.113e-07
chr3:33573542-33573803	1.68278	0.196116	9.44491e-18	3.57525e-16
chr3:33598087-33598392	1.10463	0.160692	6.23299e-12	1.15951e-10
chr3:35653384-35653747	1.08617	0.217158	5.68089e-07	4.60704e-06
chr3:35741271-35741648	1.05149	0.264458	7.00814e-05	0.000352353
chr3:35748546-35748670	2.21605	0.439328	4.55498e-07	3.77705e-06
chr3:35779521-35779831	1.62172	0.219179	1.37129e-13	3.22196e-12
chr3:37177154-37177480	1.68062	0.16301	6.35478e-25	4.37789e-23
chr3:39220841-39221049	1.28845	0.174022	1.32211e-13	3.11604e-12
chr3:39458697-39458967	1.76182	0.22698	8.35891e-15	2.30082e-13
chr3:40449442-40449998	1.02345	0.160684	1.89828e-10	2.8456e-09
chr3:41364742-41365015	2.0183	0.244455	1.50241e-16	4.95623e-15
chr3:42725593-42725750	2.92931	0.29886	1.10788e-22	6.575e-21
chr3:44000672-44000837	2.10358	0.310665	1.27705e-11	2.27346e-10
chr3:44613081-44613382	1.05618	0.205153	2.62887e-07	2.28747e-06
chr3:45133806-45134164	1.03867	0.204524	3.80433e-07	3.20705e-06
chr3:45345934-45346161	1.30279	0.278706	2.94785e-06	2.0382e-05
chr3:46702208-46702869	1.82772	0.123776	2.41457e-49	7.13012e-47
chr3:46703075-46703384	1.14065	0.207083	3.6263e-08	3.72243e-07
chr3:49266702-49266785	1.70974	0.432201	7.62534e-05	0.000379464
chr3:49868183-49868381	1.51186	0.190172	1.86538e-15	5.52181e-14
chr3:49901531-49901657	1.28706	0.372275	0.000545663	0.00218061
chr3:50676614-50676869	1.28978	0.197579	6.66721e-11	1.06786e-09
chr3:51975734-51976204	1.98513	0.116438	3.56283e-65	2.23433e-62
chr3:53825930-53826175	1.14722	0.223313	2.78737e-07	2.40953e-06
chr3:54025800-54025996	1.00722	0.302178	0.000858514	0.00324072
chr3:54652787-54652802	1.6615	0.213681	7.50871e-15	2.07808e-13
chr3:55572429-55572696	1.34394	0.267025	4.82838e-07	3.97181e-06
chr3:55866794-55867065	1.59921	0.33672	2.04036e-06	1.46313e-05
chr3:56409084-56409503	1.01878	0.132148	1.26416e-14	3.40116e-13
chr3:56800563-56800705	1.03172	0.218785	2.40902e-06	1.69846e-05
chr3:56801135-56801393	1.41195	0.201231	2.27395e-12	4.48094e-11
chr3:62437025-62437367	1.09164	0.131723	1.1575e-16	3.90094e-15
chr3:62441740-62442134	1.03431	0.214183	1.37155e-06	1.02258e-05
chr3:62468448-62468670	1.17522	0.133387	1.24468e-18	5.20379e-17
chr3:63279579-63279765	1.02608	0.247143	3.29951e-05	0.00017905
chr3:64397481-64397756	1.9876	0.194389	1.53424e-24	1.0393e-22
chr3:66499300-66499700	1.67674	0.170993	1.06161e-22	6.31267e-21
chr3:68275507-68275518	1.61678	0.490737	0.000985644	0.00365551
chr3:6971171-6971376	1.14032	0.274661	3.29955e-05	0.00017905
chr3:70126079-70126461	1.1224	0.133445	4.06761e-17	1.44026e-15
chr3:71244243-71244454	1.20676	0.156478	1.23848e-14	3.335e-13
chr3:71584306-71585035	1.25467	0.132026	2.03501e-21	1.09842e-19
chr3:72214784-72214797	1.42941	0.390597	0.000252643	0.00110272
chr3:72289979-72290234	1.78811	0.245077	2.96208e-13	6.64403e-12
chr3:72654894-72655280	1.41643	0.169502	6.46349e-17	2.24162e-15
chr3:75641096-75641483	1.25147	0.108807	1.29243e-30	1.31033e-28
chr3:76095252-76095606	1.41644	0.233778	1.37055e-09	1.80264e-08
chr3:78885410-78885674	1.55352	0.144313	5.04076e-27	4.01354e-25
chr3:79338912-79339301	1.40051	0.193628	4.72553e-13	1.03291e-11
chr3:79412566-79412913	2.95023	0.196345	4.98233e-51	1.58681e-48
chr3:81278661-81278756	3.79423	0.345092	4.04666e-28	3.49662e-26
chr3:85109490-85109785	1.3926	0.199383	2.85757e-12	5.55187e-11
[truncated: 886 more rows]

[truncated: 17 more sheets: TableS5.Fetal_elevated, TableS5.Newborn_elevated, TableS5.Adult_elevated, TableS6.Promoter, TableS6.Brain_elevated, TableS6.Fetal_elevated, TableS6.Newborn_elevated, TableS6.Adult_elevated, TableS7, TableS8, TableS9, TableS10.Associated gene, TableS10.Shared associated gene, TableS11.Psychiatric , TableS11.Behavioral-cognitive, TableS11.SynGO, TableS12]
